# Supplementary material for: Structure-evolution-designed amorphous oxides for dielectric energy storage
Source: Nat Commun. 2023 May 25;14:3031. doi: 10.1038/s41467-023-38847-1 (PMC10213053; doi:10.1038/s41467-023-38847-1)
Supplement: Supplementary file 3 — Source Data [file 41467_2023_38847_MOESM3_ESM.xlsx]

## Sheet: Fig. 1c
2θ (deg.)	Intensity (a.u.)-BHO0	2θ (deg.)	Intensity (a.u.)-BHO02	2θ (deg.)	Intensity (a.u.)-BHO04	2θ (deg.)	Intensity (a.u.)-BHO06	2θ (deg.)	Intensity (a.u.)-BHO08	2θ (deg.)	Intensity (a.u.)-BHO10	2θ (deg.)	Intensity (a.u.)-BHO12	2θ (deg.)	Intensity (a.u.)-BHO15	2θ (deg.)	Intensity (a.u.)-BHO20	2θ (deg.)	Intensity (a.u.)-BHO30	2θ (deg.)	Intensity (a.u.)-BHO40	2θ (deg.)	Intensity (a.u.)-BHO50
20.006	5	20.006	3000	20.016	1250000	20.016	750000000	20.001	312500000000	20.016	125000000000000	20.016	1.09375e+17	20.005	4.6875e+20	20.006	2.34375e+23	20.016	1.95313e+27	20	4.88281e+29	20.016	9.76563e+32
20.016	7	20.026	500	20.036	1000000	20.036	625000000	20.021	0	20.036	62500000000000	20.036	1.09375e+17	20.025	7.8125e+20	20.026	2.34375e+23	20.036	3.90625e+27	20.02	9.76563e+29	20.036	1.46484e+33
20.026	2	20.046	1500	20.056	1000000	20.056	500000000	20.041	250000000000	20.056	62500000000000	20.056	9.375e+16	20.045	3.125e+20	20.046	2.34375e+23	20.056	1.95313e+27	20.04	1.2207e+30	20.056	4.88281e+32
20.036	3	20.066	0	20.076	1000000	20.076	625000000	20.061	187500000000	20.076	31250000000000	20.076	6.25e+16	20.065	0	20.066	3.125e+23	20.076	9.76563e+26	20.06	7.32422e+29	20.076	4.88281e+32
20.046	8	20.086	2000	20.096	500000	20.096	500000000	20.081	312500000000	20.096	31250000000000	20.096	7.8125e+16	20.085	7.8125e+20	20.086	3.90625e+22	20.096	3.90625e+27	20.08	1.46484e+30	20.096	9.76563e+32
20.056	2	20.106	3000	20.116	250000	20.116	375000000	20.101	375000000000	20.116	93750000000000	20.116	9.375e+16	20.105	1.5625e+20	20.106	7.8125e+22	20.116	2.92969e+27	20.1	0	20.116	7.32422e+32
20.066	3	20.126	2500	20.136	2000000	20.136	375000000	20.121	62500000000	20.136	0	20.136	1.71875e+17	20.125	7.8125e+20	20.126	3.90625e+22	20.136	0	20.12	2.44141e+30	20.136	2.44141e+32
20.076	11	20.146	3000	20.156	250000	20.156	875000000	20.141	62500000000	20.156	125000000000000	20.156	6.25e+16	20.145	3.125e+20	20.146	1.95313e+23	20.156	2.92969e+27	20.14	2.44141e+29	20.156	9.76563e+32
20.086	8	20.166	500	20.176	1750000	20.176	125000000	20.161	62500000000	20.176	125000000000000	20.176	9.375e+16	20.165	4.6875e+20	20.166	1.17188e+23	20.176	9.76563e+26	20.16	4.88281e+29	20.176	1.2207e+33
20.096	3	20.186	2500	20.196	250000	20.196	500000000	20.181	187500000000	20.196	62500000000000	20.196	3.125e+16	20.185	4.6875e+20	20.186	5.07813e+23	20.196	3.90625e+27	20.18	4.88281e+29	20.196	2.44141e+32
20.106	8	20.206	3000	20.216	2000000	20.216	875000000	20.201	312500000000	20.216	156250000000000	20.216	1.5625e+16	20.205	4.6875e+20	20.206	2.34375e+23	20.216	1.95313e+27	20.2	7.32422e+29	20.216	1.2207e+33
20.116	4	20.226	3500	20.236	500000	20.236	250000000	20.221	312500000000	20.236	187500000000000	20.236	9.375e+16	20.225	4.6875e+20	20.226	1.5625e+23	20.236	3.90625e+27	20.22	7.32422e+29	20.236	1.70898e+33
20.126	5	20.246	2000	20.256	2000000	20.256	500000000	20.241	437500000000	20.256	31250000000000	20.256	1.5625e+17	20.245	0	20.246	1.95313e+23	20.256	1.95313e+27	20.24	4.88281e+29	20.256	2.44141e+32
20.136	6	20.266	500	20.276	750000	20.276	875000000	20.261	437500000000	20.276	62500000000000	20.276	4.6875e+16	20.265	4.6875e+20	20.266	1.17188e+23	20.276	9.76563e+26	20.26	2.44141e+29	20.276	9.76563e+32
20.146	4	20.286	3500	20.296	1000000	20.296	125000000	20.281	312500000000	20.296	125000000000000	20.296	4.6875e+16	20.285	4.6875e+20	20.286	2.34375e+23	20.296	3.90625e+27	20.28	4.88281e+29	20.296	1.2207e+33
20.156	6	20.306	3500	20.316	1250000	20.316	875000000	20.301	250000000000	20.316	93750000000000	20.316	7.8125e+16	20.305	0	20.306	1.5625e+23	20.316	1.95313e+27	20.3	9.76563e+29	20.316	1.2207e+33
20.166	4	20.326	2000	20.336	1250000	20.336	750000000	20.321	250000000000	20.336	31250000000000	20.336	4.6875e+16	20.325	1.5625e+20	20.326	3.51563e+23	20.336	9.76563e+26	20.32	1.70898e+30	20.336	9.76563e+32
20.176	7	20.346	1000	20.356	1000000	20.356	500000000	20.341	250000000000	20.356	62500000000000	20.356	6.25e+16	20.345	4.6875e+20	20.346	1.95313e+23	20.356	9.76563e+26	20.34	2.44141e+29	20.356	7.32422e+32
20.186	5	20.366	500	20.376	1000000	20.376	500000000	20.361	312500000000	20.376	125000000000000	20.376	4.6875e+16	20.365	1.5625e+20	20.366	3.125e+23	20.376	3.90625e+27	20.36	1.95313e+30	20.376	0
20.196	6	20.386	1000	20.396	1250000	20.396	625000000	20.381	125000000000	20.396	93750000000000	20.396	7.8125e+16	20.385	0	20.386	2.73438e+23	20.396	4.88281e+27	20.38	9.76563e+29	20.396	2.44141e+32
20.206	12	20.406	5000	20.416	750000	20.416	625000000	20.401	312500000000	20.416	0	20.416	7.8125e+16	20.405	4.6875e+20	20.406	2.73438e+23	20.416	1.95313e+27	20.4	9.76563e+29	20.416	2.44141e+32
20.216	7	20.426	2500	20.436	3250000	20.436	750000000	20.421	500000000000	20.436	62500000000000	20.436	6.25e+16	20.425	0	20.426	5.46875e+23	20.436	9.76563e+26	20.42	9.76563e+29	20.436	1.95313e+33
20.226	5	20.446	3000	20.456	3250000	20.456	875000000	20.441	437500000000	20.456	187500000000000	20.456	1.09375e+17	20.445	1.5625e+20	20.446	5.85938e+23	20.456	2.92969e+27	20.44	4.88281e+29	20.456	1.95313e+33
20.236	6	20.466	5000	20.476	3250000	20.476	1000000000	20.461	875000000000	20.476	156250000000000	20.476	2.8125e+17	20.465	1.5625e+20	20.466	4.29688e+23	20.476	3.90625e+27	20.46	9.76563e+29	20.476	9.76563e+32
20.246	4	20.486	3000	20.496	3000000	20.496	1000000000	20.481	437500000000	20.496	125000000000000	20.496	1.71875e+17	20.485	7.8125e+20	20.486	5.85938e+23	20.496	4.88281e+27	20.48	2.19727e+30	20.496	2.19727e+33
20.256	2	20.506	5500	20.516	1500000	20.516	375000000	20.501	625000000000	20.516	187500000000000	20.516	1.5625e+17	20.505	7.8125e+20	20.506	4.6875e+23	20.516	2.92969e+27	20.5	9.76563e+29	20.516	9.76563e+32
20.266	1	20.526	5000	20.536	2000000	20.536	1500000000	20.521	250000000000	20.536	156250000000000	20.536	1.5625e+17	20.525	7.8125e+20	20.526	6.64063e+23	20.536	8.78906e+27	20.52	3.17383e+30	20.536	1.46484e+33
20.276	3	20.546	4500	20.556	1500000	20.556	1125000000	20.541	562500000000	20.556	125000000000000	20.556	1.09375e+17	20.545	9.375e+20	20.546	4.6875e+23	20.556	5.85938e+27	20.54	1.46484e+30	20.556	2.19727e+33
20.286	7	20.566	5500	20.576	1250000	20.576	375000000	20.561	187500000000	20.576	93750000000000	20.576	4.6875e+16	20.565	3.125e+20	20.566	3.51563e+23	20.576	1.95313e+27	20.56	1.70898e+30	20.576	2.19727e+33
20.296	8	20.586	1000	20.596	1000000	20.596	625000000	20.581	250000000000	20.596	218750000000000	20.596	1.09375e+17	20.585	4.6875e+20	20.586	2.73438e+23	20.596	1.95313e+27	20.58	1.95313e+30	20.596	1.70898e+33
20.306	11	20.606	2500	20.616	1750000	20.616	875000000	20.601	125000000000	20.616	156250000000000	20.616	4.6875e+16	20.605	6.25e+20	20.606	2.34375e+23	20.616	4.88281e+27	20.6	1.2207e+30	20.616	1.70898e+33
20.316	8	20.626	1000	20.636	1250000	20.636	500000000	20.621	125000000000	20.636	125000000000000	20.636	6.25e+16	20.625	3.125e+20	20.626	1.95313e+23	20.636	4.88281e+27	20.62	2.92969e+30	20.636	1.2207e+33
20.326	10	20.646	1500	20.656	500000	20.656	375000000	20.641	187500000000	20.656	125000000000000	20.656	9.375e+16	20.645	6.25e+20	20.646	3.90625e+23	20.656	5.85938e+27	20.64	2.68555e+30	20.656	1.70898e+33
20.336	6	20.666	1500	20.676	1000000	20.676	875000000	20.661	250000000000	20.676	0	20.676	6.25e+16	20.665	4.6875e+20	20.666	4.6875e+23	20.676	5.85938e+27	20.66	2.92969e+30	20.676	1.46484e+33
20.346	6	20.686	500	20.696	2750000	20.696	625000000	20.681	125000000000	20.696	218750000000000	20.696	7.8125e+16	20.685	1.5625e+20	20.686	6.25e+23	20.696	4.88281e+27	20.68	2.68555e+30	20.696	3.17383e+33
20.356	7	20.706	3000	20.716	2250000	20.716	125000000	20.701	312500000000	20.716	218750000000000	20.716	4.6875e+16	20.705	1.5625e+20	20.706	5.46875e+23	20.716	6.83594e+27	20.7	2.92969e+30	20.716	2.44141e+33
20.366	5	20.726	2500	20.736	2750000	20.736	375000000	20.721	125000000000	20.736	62500000000000	20.736	7.8125e+16	20.725	3.125e+20	20.726	5.07813e+23	20.736	4.88281e+27	20.72	2.44141e+30	20.736	2.44141e+33
20.376	9	20.746	1000	20.756	1500000	20.756	500000000	20.741	375000000000	20.756	62500000000000	20.756	4.6875e+16	20.745	4.6875e+20	20.746	3.51563e+23	20.756	8.78906e+27	20.74	1.70898e+30	20.756	1.2207e+33
20.386	7	20.766	1500	20.776	1000000	20.776	0	20.761	375000000000	20.776	31250000000000	20.776	1.09375e+17	20.765	0	20.766	4.6875e+23	20.776	1.07422e+28	20.76	2.68555e+30	20.776	2.68555e+33
20.396	4	20.786	5000	20.796	1500000	20.796	1000000000	20.781	437500000000	20.796	31250000000000	20.796	7.8125e+16	20.785	0	20.786	3.51563e+23	20.796	7.8125e+27	20.78	2.92969e+30	20.796	3.41797e+33
20.406	7	20.806	1500	20.816	1750000	20.816	250000000	20.801	250000000000	20.816	156250000000000	20.816	1.5625e+17	20.805	6.25e+20	20.806	2.34375e+23	20.816	5.85938e+27	20.8	3.41797e+30	20.816	3.17383e+33
20.416	15	20.826	2000	20.836	1750000	20.836	500000000	20.821	250000000000	20.836	0	20.836	1.71875e+17	20.825	1.5625e+20	20.826	5.85938e+23	20.836	8.78906e+27	20.82	3.66211e+30	20.836	3.66211e+33
20.426	7	20.846	1000	20.856	1250000	20.856	500000000	20.841	187500000000	20.856	62500000000000	20.856	1.40625e+17	20.845	6.25e+20	20.846	3.90625e+23	20.856	7.8125e+27	20.84	3.17383e+30	20.856	4.39453e+33
20.436	11	20.866	2000	20.876	1000000	20.876	500000000	20.861	125000000000	20.876	250000000000000	20.876	1.40625e+17	20.865	4.6875e+20	20.866	4.29688e+23	20.876	8.78906e+27	20.86	3.41797e+30	20.876	3.90625e+33
20.446	11	20.886	4000	20.896	1500000	20.896	125000000	20.881	62500000000	20.896	93750000000000	20.896	1.09375e+17	20.885	4.6875e+20	20.886	5.46875e+23	20.896	1.07422e+28	20.88	3.17383e+30	20.896	3.17383e+33
20.456	10	20.906	2500	20.916	1750000	20.916	375000000	20.901	562500000000	20.916	31250000000000	20.916	7.8125e+16	20.905	1.5625e+20	20.906	7.8125e+23	20.916	6.83594e+27	20.9	4.15039e+30	20.916	3.90625e+33
20.466	10	20.926	2000	20.936	2250000	20.936	500000000	20.921	187500000000	20.936	187500000000000	20.936	1.5625e+16	20.925	6.25e+20	20.926	5.85938e+23	20.936	8.78906e+27	20.92	3.66211e+30	20.936	5.61523e+33
20.476	10	20.946	2000	20.956	1750000	20.956	1125000000	20.941	0	20.956	62500000000000	20.956	9.375e+16	20.945	6.25e+20	20.946	5.46875e+23	20.956	6.83594e+27	20.94	4.15039e+30	20.956	4.63867e+33
20.486	9	20.966	500	20.976	1250000	20.976	1625000000	20.961	312500000000	20.976	156250000000000	20.976	3.125e+16	20.965	3.125e+20	20.966	5.46875e+23	20.976	9.76563e+27	20.96	3.41797e+30	20.976	7.56836e+33
20.496	5	20.986	3500	20.996	1500000	20.996	1625000000	20.981	312500000000	20.996	156250000000000	20.996	1.25e+17	20.985	1.5625e+20	20.986	5.07813e+23	20.996	7.8125e+27	20.98	4.63867e+30	20.996	7.08008e+33
20.506	9	21.006	3500	21.016	2000000	21.016	375000000	21.001	312500000000	21.016	250000000000000	21.016	1.25e+17	21.005	6.25e+20	21.006	7.8125e+23	21.016	1.17188e+28	21	7.32422e+30	21.016	1.12305e+34
20.516	4	21.026	2500	21.036	1500000	21.036	875000000	21.021	187500000000	21.036	125000000000000	21.036	9.375e+16	21.025	1.5625e+20	21.026	1.17188e+24	21.036	1.17188e+28	21.02	8.05664e+30	21.036	1.17187e+34
20.526	2	21.046	3000	21.056	2000000	21.056	750000000	21.041	187500000000	21.056	156250000000000	21.056	1.09375e+17	21.045	6.25e+20	21.046	7.03125e+23	21.056	1.26953e+28	21.04	8.78906e+30	21.056	1.19629e+34
20.536	12	21.066	4500	21.076	3000000	21.076	250000000	21.061	125000000000	21.076	62500000000000	21.076	9.375e+16	21.065	0	21.066	1.36719e+24	21.076	9.76563e+27	21.06	6.34766e+30	21.076	1.97754e+34
20.546	9	21.086	2000	21.096	500000	21.096	125000000	21.081	125000000000	21.096	62500000000000	21.096	7.8125e+16	21.085	0	21.086	1.09375e+24	21.096	1.07422e+28	21.08	9.76563e+30	21.096	3.22266e+34
20.556	5	21.106	2000	21.116	2750000	21.116	375000000	21.101	62500000000	21.116	62500000000000	21.116	1.25e+17	21.105	4.6875e+20	21.106	1.28906e+24	21.116	1.36719e+28	21.1	1.34277e+31	21.116	4.07715e+34
20.566	7	21.126	3000	21.136	2000000	21.136	375000000	21.121	375000000000	21.136	0	21.136	4.6875e+16	21.125	3.125e+20	21.126	1.09375e+24	21.136	1.26953e+28	21.12	1.87988e+31	21.136	5.98145e+34
20.576	7	21.146	4500	21.156	2000000	21.156	1125000000	21.141	500000000000	21.156	62500000000000	21.156	7.8125e+16	21.145	3.125e+20	21.146	9.375e+23	21.156	1.17188e+28	21.14	2.49023e+31	21.156	7.51953e+34
20.586	11	21.166	5000	21.176	1500000	21.176	750000000	21.161	62500000000	21.176	31250000000000	21.176	1.5625e+17	21.165	0	21.166	1.13281e+24	21.176	2.05078e+28	21.16	3.88184e+31	21.176	8.52051e+34
20.596	6	21.186	2000	21.196	1000000	21.196	500000000	21.181	312500000000	21.196	250000000000000	21.196	6.25e+16	21.185	0	21.186	9.375e+23	21.196	1.46484e+28	21.18	5.22461e+31	21.196	1.02295e+35
20.606	6	21.206	6500	21.216	1500000	21.216	875000000	21.201	437500000000	21.216	125000000000000	21.216	6.25e+16	21.205	4.6875e+20	21.206	1.05469e+24	21.216	2.53906e+28	21.2	6.66504e+31	21.216	1.17188e+35
20.616	3	21.226	1000	21.236	1500000	21.236	500000000	21.221	375000000000	21.236	31250000000000	21.236	1.09375e+17	21.225	0	21.226	1.71875e+24	21.236	2.24609e+28	21.22	8.49609e+31	21.236	1.27197e+35
20.626	11	21.246	1500	21.256	500000	21.256	625000000	21.241	187500000000	21.256	62500000000000	21.256	6.25e+16	21.245	1.5625e+20	21.246	1.25e+24	21.256	2.73438e+28	21.24	1.02539e+32	21.256	1.23291e+35
20.636	3	21.266	2000	21.276	1250000	21.276	1000000000	21.261	312500000000	21.276	93750000000000	21.276	1.40625e+17	21.265	1.5625e+20	21.266	1.48438e+24	21.276	3.02734e+28	21.26	1.15479e+32	21.276	1.13281e+35
20.646	4	21.286	4000	21.296	3250000	21.296	1250000000	21.281	312500000000	21.296	218750000000000	21.296	1.40625e+17	21.285	0	21.286	1.44531e+24	21.296	2.53906e+28	21.28	1.30127e+32	21.296	1.01318e+35
20.656	4	21.306	3000	21.316	1000000	21.316	1000000000	21.301	375000000000	21.316	62500000000000	21.316	2.03125e+17	21.305	0	21.306	1.67969e+24	21.316	2.63672e+28	21.3	1.19141e+32	21.316	9.17969e+34
20.666	2	21.326	3000	21.336	2000000	21.336	1500000000	21.321	500000000000	21.336	156250000000000	21.336	1.25e+17	21.325	6.25e+20	21.326	1.25e+24	21.336	1.46484e+28	21.32	1.1084e+32	21.336	7.69043e+34
20.676	6	21.346	3000	21.356	750000	21.356	875000000	21.341	562500000000	21.356	62500000000000	21.356	1.71875e+17	21.345	6.25e+20	21.346	1.25e+24	21.356	2.92969e+28	21.34	1.05469e+32	21.356	5.81055e+34
20.686	9	21.366	4500	21.376	1000000	21.376	750000000	21.361	562500000000	21.376	187500000000000	21.376	1.25e+17	21.365	1.5625e+20	21.366	1.13281e+24	21.376	2.34375e+28	21.36	8.12988e+31	21.376	4.61426e+34
20.696	6	21.386	2500	21.396	750000	21.396	1625000000	21.381	562500000000	21.396	187500000000000	21.396	2.03125e+17	21.385	3.125e+20	21.386	1.21094e+24	21.396	2.63672e+28	21.38	7.08008e+31	21.396	3.36914e+34
20.706	6	21.406	4000	21.416	500000	21.416	500000000	21.401	312500000000	21.416	93750000000000	21.416	2.03125e+17	21.405	1.5625e+20	21.406	1.05469e+24	21.416	1.46484e+28	21.4	5.81055e+31	21.416	2.88086e+34
20.716	5	21.426	2500	21.436	1250000	21.436	250000000	21.421	312500000000	21.436	0	21.436	1.09375e+17	21.425	3.125e+20	21.426	5.46875e+23	21.436	2.63672e+28	21.42	4.44336e+31	21.436	2.05078e+34
20.726	5	21.446	3000	21.456	1250000	21.456	1500000000	21.441	250000000000	21.456	0	21.456	7.8125e+16	21.445	0	21.446	7.8125e+23	21.456	2.05078e+28	21.44	3.73535e+31	21.456	1.34277e+34
20.736	6	21.466	4000	21.476	1250000	21.476	625000000	21.461	312500000000	21.476	125000000000000	21.476	2.03125e+17	21.465	1.5625e+20	21.466	8.98438e+23	21.476	1.17188e+28	21.46	2.68555e+31	21.476	9.52148e+33
20.746	10	21.486	2500	21.496	1000000	21.496	875000000	21.481	0	21.496	125000000000000	21.496	1.71875e+17	21.485	4.6875e+20	21.486	8.20313e+23	21.496	2.05078e+28	21.48	2.36816e+31	21.496	7.08008e+33
20.756	5	21.506	2500	21.516	1750000	21.516	625000000	21.501	375000000000	21.516	125000000000000	21.516	6.25e+16	21.505	6.25e+20	21.506	5.85938e+23	21.516	2.14844e+28	21.5	1.46484e+31	21.516	7.08008e+33
20.766	7	21.526	3000	21.536	1500000	21.536	1375000000	21.521	500000000000	21.536	125000000000000	21.536	9.375e+16	21.525	4.6875e+20	21.526	4.6875e+23	21.536	1.46484e+28	21.52	1.34277e+31	21.536	4.63867e+33
20.776	3	21.546	5000	21.556	1000000	21.556	875000000	21.541	375000000000	21.556	187500000000000	21.556	3.125e+16	21.545	6.25e+20	21.546	7.42188e+23	21.556	7.8125e+27	21.54	1.26953e+31	21.556	5.85937e+33
20.786	8	21.566	1000	21.576	2500000	21.576	875000000	21.561	500000000000	21.576	281250000000000	21.576	9.375e+16	21.565	0	21.566	3.125e+23	21.576	1.26953e+28	21.56	4.15039e+30	21.576	2.44141e+33
20.796	9	21.586	4000	21.596	1500000	21.596	1000000000	21.581	687500000000	21.596	93750000000000	21.596	2.03125e+17	21.585	3.125e+20	21.586	5.07813e+23	21.596	1.5625e+28	21.58	4.88281e+30	21.596	2.92969e+33
20.806	2	21.606	3500	21.616	2000000	21.616	1375000000	21.601	937500000000	21.616	93750000000000	21.616	1.71875e+17	21.605	4.6875e+20	21.606	2.73438e+23	21.616	1.95313e+28	21.6	3.66211e+30	21.616	2.92969e+33
20.816	7	21.626	4500	21.636	3000000	21.636	875000000	21.621	562500000000	21.636	187500000000000	21.636	1.875e+17	21.625	1.5625e+20	21.626	1.5625e+23	21.636	1.36719e+28	21.62	4.15039e+30	21.636	2.92969e+33
20.826	7	21.646	2500	21.656	1750000	21.656	1000000000	21.641	687500000000	21.656	93750000000000	21.656	7.8125e+16	21.645	4.6875e+20	21.646	2.73438e+23	21.656	1.17188e+28	21.64	5.12695e+30	21.656	2.68555e+33
20.836	5	21.666	2500	21.676	2750000	21.676	1625000000	21.661	500000000000	21.676	156250000000000	21.676	7.8125e+16	21.665	6.25e+20	21.666	4.29688e+23	21.676	1.17188e+28	21.66	3.17383e+30	21.676	2.68555e+33
20.846	6	21.686	6500	21.696	1750000	21.696	1375000000	21.681	312500000000	21.696	125000000000000	21.696	1.25e+17	21.685	3.125e+20	21.686	2.34375e+23	21.696	7.8125e+27	21.68	3.90625e+30	21.696	1.46484e+33
20.856	5	21.706	5000	21.716	2000000	21.716	750000000	21.701	687500000000	21.716	218750000000000	21.716	2.65625e+17	21.705	4.6875e+20	21.706	3.51563e+23	21.716	1.17188e+28	21.7	1.95313e+30	21.716	3.90625e+33
20.866	2	21.726	4500	21.736	2500000	21.736	1000000000	21.721	500000000000	21.736	187500000000000	21.736	7.8125e+16	21.725	7.8125e+20	21.726	1.95313e+23	21.736	7.8125e+27	21.72	3.90625e+30	21.736	2.68555e+33
20.876	5	21.746	2000	21.756	2250000	21.756	1000000000	21.741	250000000000	21.756	218750000000000	21.756	7.8125e+16	21.745	0	21.746	2.34375e+23	21.756	9.76563e+27	21.74	2.92969e+30	21.756	1.95313e+33
20.886	8	21.766	6000	21.776	2250000	21.776	1250000000	21.761	187500000000	21.776	62500000000000	21.776	0	21.765	4.6875e+20	21.766	3.51563e+23	21.776	9.76563e+27	21.76	2.92969e+30	21.776	1.46484e+33
20.896	2	21.786	3000	21.796	1500000	21.796	625000000	21.781	437500000000	21.796	187500000000000	21.796	1.25e+17	21.785	1.5625e+20	21.786	2.34375e+23	21.796	6.83594e+27	21.78	2.92969e+30	21.796	9.76563e+32
20.906	4	21.806	4500	21.816	2500000	21.816	1375000000	21.801	187500000000	21.816	281250000000000	21.816	2.34375e+17	21.805	4.6875e+20	21.806	5.07813e+23	21.816	6.83594e+27	21.8	3.90625e+30	21.816	1.95313e+33
20.916	1	21.826	3500	21.836	4000000	21.836	625000000	21.821	375000000000	21.836	156250000000000	21.836	2.65625e+17	21.825	3.125e+20	21.826	2.73438e+23	21.836	3.90625e+27	21.82	2.92969e+30	21.836	1.95313e+33
20.926	5	21.846	6000	21.856	5750000	21.856	1375000000	21.841	1000000000000	21.856	218750000000000	21.856	1.875e+17	21.845	1.5625e+20	21.846	4.6875e+23	21.856	8.78906e+27	21.84	3.41797e+30	21.856	2.44141e+33
20.936	8	21.866	8500	21.876	9250000	21.876	2250000000	21.861	1000000000000	21.876	156250000000000	21.876	3.125e+17	21.865	1.5625e+20	21.866	5.46875e+23	21.876	2.92969e+27	21.86	2.19727e+30	21.876	1.70898e+33
20.946	4	21.886	14000	21.896	16000000	21.896	4000000000	21.881	1750000000000	21.896	468750000000000	21.896	5.15625e+17	21.885	3.125e+20	21.886	9.76563e+23	21.896	8.78906e+27	21.88	4.88281e+29	21.896	1.46484e+33
20.956	5	21.906	18500	21.916	16750000	21.916	5500000000	21.901	2125000000000	21.916	812500000000000	21.916	7.8125e+17	21.905	3.125e+20	21.906	1.32813e+24	21.916	7.8125e+27	21.9	2.19727e+30	21.916	1.2207e+33
20.966	6	21.926	29000	21.936	16500000	21.936	7500000000	21.921	2625000000000	21.936	1093750000000000	21.936	9.21875e+17	21.925	0	21.926	1.67969e+24	21.936	2.92969e+27	21.92	1.2207e+30	21.936	1.46484e+33
20.976	11	21.946	27000	21.956	18000000	21.956	7000000000	21.941	3875000000000	21.956	812500000000000	21.956	1.3125e+18	21.945	1.5625e+20	21.946	2.8125e+24	21.956	3.90625e+27	21.94	1.95313e+30	21.956	1.2207e+33
20.986	7	21.966	30000	21.976	21750000	21.976	9375000000	21.961	4125000000000	21.976	1218750000000000	21.976	1.29688e+18	21.965	7.8125e+20	21.966	3.00781e+24	21.976	4.88281e+27	21.96	3.17383e+30	21.976	1.2207e+33
20.996	8	21.986	40500	21.996	19750000	21.996	9375000000	21.981	4187500000000	21.996	1281250000000000	21.996	1.60938e+18	21.985	4.6875e+20	21.986	3.08594e+24	21.996	4.88281e+27	21.98	1.95313e+30	21.996	1.95313e+33
21.006	5	22.006	37500	22.016	25500000	22.016	11875000000	22.001	4875000000000	22.016	1281250000000000	22.016	1.48438e+18	22.005	3.125e+20	22.006	3.125e+24	22.016	7.8125e+27	22	4.39453e+30	22.016	2.19727e+33
21.016	6	22.026	43500	22.036	24500000	22.036	11375000000	22.021	5062500000000	22.036	1343750000000000	22.036	1.71875e+18	22.025	1.5625e+20	22.026	3.4375e+24	22.036	2.92969e+27	22.02	4.15039e+30	22.036	1.46484e+33
21.026	6	22.046	38000	22.056	27750000	22.056	13625000000	22.041	5000000000000	22.056	1187500000000000	22.056	1.84375e+18	22.045	0	22.046	3.28125e+24	22.056	1.95313e+27	22.04	2.68555e+30	22.056	1.70898e+33
21.036	2	22.066	48500	22.076	29500000	22.076	13375000000	22.061	4937500000000	22.076	1281250000000000	22.076	1.5e+18	22.065	7.8125e+20	22.066	3.63281e+24	22.076	4.88281e+27	22.06	5.12695e+30	22.076	1.2207e+33
21.046	8	22.086	48500	22.096	31000000	22.096	11500000000	22.081	5812500000000	22.096	1218750000000000	22.096	1.95313e+18	22.085	4.6875e+20	22.086	4.49219e+24	22.096	6.83594e+27	22.08	3.90625e+30	22.096	1.2207e+33
21.056	8	22.106	60000	22.116	33500000	22.116	12750000000	22.101	5750000000000	22.116	1031250000000000	22.116	1.8125e+18	22.105	4.6875e+20	22.106	4.72656e+24	22.116	4.88281e+27	22.1	3.66211e+30	22.116	2.44141e+32
21.066	7	22.126	55500	22.136	28250000	22.136	14625000000	22.121	6625000000000	22.136	1687500000000000	22.136	1.875e+18	22.125	9.375e+20	22.126	4.64844e+24	22.136	2.92969e+27	22.12	4.63867e+30	22.136	2.92969e+33
21.076	6	22.146	59000	22.156	37250000	22.156	16750000000	22.141	5937500000000	22.156	1625000000000000	22.156	2.375e+18	22.145	1.25e+21	22.146	5.15625e+24	22.156	3.90625e+27	22.14	3.41797e+30	22.156	7.32422e+32
21.086	9	22.166	59500	22.176	33500000	22.176	16125000000	22.161	7062500000000	22.176	1500000000000000	22.176	2.32813e+18	22.165	6.25e+20	22.166	4.92188e+24	22.176	4.88281e+27	22.16	4.63867e+30	22.176	2.68555e+33
21.096	3	22.186	60500	22.196	45000000	22.196	16625000000	22.181	8125000000000	22.196	1968750000000000	22.196	2.75e+18	22.185	1.5625e+20	22.186	5.39063e+24	22.196	1.95313e+27	22.18	2.92969e+30	22.196	2.19727e+33
21.106	3	22.206	65000	22.216	38500000	22.216	19750000000	22.201	9375000000000	22.216	2093750000000000	22.216	2.21875e+18	22.205	3.125e+20	22.206	5.66406e+24	22.216	5.85938e+27	22.2	3.41797e+30	22.216	1.95313e+33
21.116	1	22.226	64000	22.236	41750000	22.236	22875000000	22.221	8187500000000	22.236	1343750000000000	22.236	2.79688e+18	22.225	6.25e+20	22.226	7.53906e+24	22.236	6.83594e+27	22.22	4.39453e+30	22.236	1.2207e+33
21.126	9	22.246	75500	22.256	44750000	22.256	19625000000	22.241	8875000000000	22.256	1906250000000000	22.256	2.89063e+18	22.245	9.375e+20	22.246	6.5625e+24	22.256	6.83594e+27	22.24	6.10352e+30	22.256	1.46484e+33
21.136	6	22.266	82500	22.276	50750000	22.276	19750000000	22.261	10062500000000	22.276	2562500000000000	22.276	2.92188e+18	22.265	1.09375e+21	22.266	7.42188e+24	22.276	3.90625e+27	22.26	5.61523e+30	22.276	2.19727e+33
21.146	2	22.286	82000	22.296	48500000	22.296	23000000000	22.281	9687500000000	22.296	2562500000000000	22.296	3.3125e+18	22.285	1.09375e+21	22.286	7.03125e+24	22.296	6.83594e+27	22.28	5.61523e+30	22.296	2.19727e+33
21.156	8	22.306	95500	22.316	53750000	22.316	22125000000	22.301	9250000000000	22.316	2531250000000000	22.316	3.35938e+18	22.305	1.09375e+21	22.306	8.04688e+24	22.316	7.8125e+27	22.3	5.85938e+30	22.316	3.17383e+33
21.166	9	22.326	93000	22.336	50750000	22.336	22750000000	22.321	11500000000000	22.336	2781250000000000	22.336	3.48438e+18	22.325	4.6875e+20	22.326	7.07031e+24	22.336	2.92969e+27	22.32	6.10352e+30	22.336	3.17383e+33
21.176	8	22.346	95500	22.356	54250000	22.356	21875000000	22.341	10625000000000	22.356	2687500000000000	22.356	3.5e+18	22.345	4.6875e+20	22.346	9.29688e+24	22.356	5.85938e+27	22.34	4.63867e+30	22.356	3.17383e+33
21.186	4	22.366	95500	22.376	60000000	22.376	27250000000	22.361	13937500000000	22.376	2718750000000000	22.376	3.73438e+18	22.365	1.875e+21	22.366	9.84375e+24	22.376	9.76563e+26	22.36	6.34766e+30	22.376	2.44141e+33
21.196	8	22.386	117000	22.396	64750000	22.396	29125000000	22.381	11875000000000	22.396	3437500000000000	22.396	3.90625e+18	22.385	7.8125e+20	22.386	9.76563e+24	22.396	5.85938e+27	22.38	9.27734e+30	22.396	1.95313e+33
21.206	10	22.406	116000	22.416	74000000	22.416	27500000000	22.401	14000000000000	22.416	3375000000000000	22.416	4.39063e+18	22.405	7.8125e+20	22.406	9.10156e+24	22.416	7.8125e+27	22.4	7.8125e+30	22.416	2.44141e+33
21.216	5	22.426	143000	22.436	81000000	22.436	32000000000	22.421	15562500000000	22.436	4531250000000000	22.436	4.71875e+18	22.425	1.71875e+21	22.426	1.13281e+25	22.436	1.95313e+27	22.42	7.8125e+30	22.436	2.92969e+33
21.226	9	22.446	131000	22.456	97000000	22.456	33375000000	22.441	17187500000000	22.456	7718750000000000	22.456	4.98438e+18	22.445	1.25e+21	22.446	1.31641e+25	22.456	6.83594e+27	22.44	7.56836e+30	22.456	3.90625e+33
21.236	8	22.466	153500	22.476	115750000	22.476	39750000000	22.461	19437500000000	22.476	1.07813e+16	22.476	5.20313e+18	22.465	1.25e+21	22.466	1.45313e+25	22.476	9.76563e+27	22.46	1.0498e+31	22.476	4.15039e+33
21.246	6	22.486	162000	22.496	147250000	22.496	44250000000	22.481	21500000000000	22.496	1.33125e+16	22.496	7.71875e+18	22.485	1.09375e+21	22.486	1.77344e+25	22.496	1.26953e+28	22.48	1.17188e+31	22.496	5.12695e+33
21.256	7	22.506	200000	22.516	189250000	22.516	55875000000	22.501	29375000000000	22.516	1.68438e+16	22.516	9.15625e+18	22.505	1.25e+21	22.506	2.10547e+25	22.516	8.78906e+27	22.5	1.00098e+31	22.516	3.41797e+33
21.266	8	22.526	248500	22.536	255000000	22.536	62125000000	22.521	43000000000000	22.536	2.2625e+16	22.536	1.225e+19	22.525	2.1875e+21	22.526	2.70313e+25	22.536	7.8125e+27	22.52	1.44043e+31	22.536	6.10352e+33
21.276	4	22.546	328500	22.556	374250000	22.556	93250000000	22.541	53750000000000	22.556	3.05313e+16	22.556	1.58125e+19	22.545	2.96875e+21	22.546	5.03906e+25	22.556	2.05078e+28	22.54	1.41602e+31	22.556	7.56836e+33
21.286	6	22.566	513000	22.576	614500000	22.576	129250000000	22.561	84812500000000	22.576	3.80313e+16	22.576	2.42813e+19	22.565	3.125e+21	22.566	8.82422e+25	22.576	3.32031e+28	22.56	1.75781e+31	22.576	1.24512e+34
21.296	8	22.586	785500	22.596	979000000	22.596	194500000000	22.581	119563000000000	22.596	5.07813e+16	22.596	3.3375e+19	22.585	5.9375e+21	22.586	1.35977e+26	22.596	1.04492e+29	22.58	2.27051e+31	22.596	1.02539e+34
21.306	7	22.606	1169000	22.616	1581250000	22.616	401750000000	22.601	166000000000000	22.616	8.6e+16	22.616	4.79219e+19	22.605	1.71875e+22	22.606	2.28516e+26	22.616	1.71875e+29	22.6	3.27148e+31	22.616	1.95313e+34
21.316	6	22.626	2287500	22.636	3805250000	22.636	1071130000000	22.621	259500000000000	22.636	2.11e+17	22.636	9.40313e+19	22.625	3.65625e+22	22.626	4.41758e+26	22.636	1.92383e+29	22.62	4.95605e+31	22.636	5.44434e+34
21.326	5	22.646	6924000	22.656	11065300000	22.656	2556630000000	22.641	564750000000000	22.656	4.30688e+17	22.656	2.77313e+20	22.645	4.51563e+22	22.646	9.55781e+26	22.656	2.45117e+29	22.64	5.85938e+31	22.656	1.56982e+35
21.336	1	22.666	19926500	22.676	15220500000	22.676	5343130000000	22.661	1872440000000000	22.676	6.45906e+17	22.676	6.46375e+20	22.665	5.21875e+22	22.666	1.80965e+27	22.676	2.62695e+29	22.66	1.01562e+32	22.676	2.55371e+35
21.346	7	22.686	30532500	22.696	17355500000	22.696	7696250000000	22.681	3546810000000000	22.696	8.25813e+17	22.696	1.10552e+21	22.685	7.07813e+22	22.686	2.27238e+27	22.696	2.90039e+29	22.68	3.01514e+32	22.696	3.39844e+35
21.356	7	22.706	35009500	22.716	19100300000	22.716	8649000000000	22.701	4046130000000000	22.716	8.6275e+17	22.716	1.36308e+21	22.705	8.20313e+22	22.706	2.45891e+27	22.716	3.08594e+29	22.7	1.32422e+33	22.716	3.73047e+35
21.366	4	22.726	34802500	22.736	15978000000	22.736	8499750000000	22.721	3575500000000000	22.736	6.72063e+17	22.736	1.17727e+21	22.725	1.00938e+23	22.726	2.29926e+27	22.736	3.54492e+29	22.72	2.60889e+33	22.736	4.32373e+35
21.376	11	22.746	26974500	22.756	12408300000	22.756	6445130000000	22.741	2889690000000000	22.756	4.85906e+17	22.756	9.32625e+20	22.745	1.06875e+23	22.746	2.12891e+27	22.756	3.88672e+29	22.74	2.51953e+33	22.756	4.28467e+35
21.386	4	22.766	21740000	22.776	8115250000	22.776	5096380000000	22.761	2390380000000000	22.776	3.43125e+17	22.776	7.4825e+20	22.765	1.11094e+23	22.766	1.84012e+27	22.776	3.78906e+29	22.76	2.1687e+33	22.776	4.03076e+35
21.396	13	22.786	14761000	22.796	4654250000	22.796	3271250000000	22.781	1555310000000000	22.796	1.84375e+17	22.796	4.77063e+20	22.785	1.27031e+23	22.786	1.35945e+27	22.796	2.83203e+29	22.78	2.68579e+33	22.796	3.54736e+35
21.406	1	22.806	7621500	22.816	2387750000	22.816	1768130000000	22.801	654313000000000	22.816	6.97813e+16	22.816	2.40734e+20	22.805	9.04688e+22	22.806	9.18242e+26	22.816	1.93359e+29	22.8	1.97485e+33	22.816	3.33008e+35
21.416	9	22.826	4226000	22.836	897500000	22.836	865000000000	22.821	328938000000000	22.836	2.24688e+16	22.836	1.09469e+20	22.825	6.04688e+22	22.826	5.97305e+26	22.836	1.97266e+29	22.82	1.27075e+33	22.836	2.59521e+35
21.426	9	22.846	2206000	22.856	395750000	22.856	473875000000	22.841	138063000000000	22.856	1.5375e+16	22.856	4.58438e+19	22.845	5.64063e+22	22.846	3.90508e+26	22.856	1.20117e+29	22.84	1.0813e+33	22.856	1.92871e+35
21.436	11	22.866	1158000	22.876	262000000	22.876	251625000000	22.861	66187500000000	22.876	1.23438e+16	22.876	2.2625e+19	22.865	3.90625e+22	22.866	2.02891e+26	22.876	5.85938e+28	22.86	7.36084e+32	22.876	1.67236e+35
21.446	3	22.886	653000	22.896	215750000	22.896	182750000000	22.881	53375000000000	22.896	1.25625e+16	22.896	1.62656e+19	22.885	2.46875e+22	22.886	1.03203e+26	22.896	4.98047e+28	22.88	5.78369e+32	22.896	1.22314e+35
21.456	6	22.906	478500	22.916	207750000	22.916	156625000000	22.901	51687500000000	22.916	1.05e+16	22.916	1.42656e+19	22.905	1.90625e+22	22.906	5.67187e+25	22.916	4.39453e+28	22.9	5.08057e+32	22.916	9.39941e+34
21.466	5	22.926	394000	22.936	189500000	22.936	138250000000	22.921	55562500000000	22.936	1.29688e+16	22.936	1.24531e+19	22.925	1.21875e+22	22.926	3.39453e+25	22.936	2.14844e+28	22.92	4.13574e+32	22.936	5.98145e+34
21.476	7	22.946	375000	22.956	194000000	22.956	136000000000	22.941	64375000000000	22.956	1.39375e+16	22.956	1.25469e+19	22.945	9.375e+21	22.946	3.24219e+25	22.956	2.44141e+28	22.94	3.64014e+32	22.956	4.00391e+34
21.486	9	22.966	360000	22.976	218000000	22.976	137250000000	22.961	73250000000000	22.976	1.59375e+16	22.976	1.50469e+19	22.965	5.3125e+21	22.966	3.14844e+25	22.976	1.26953e+28	22.96	2.44141e+32	22.976	3.02734e+34
21.496	11	22.986	425500	22.996	258250000	22.996	143125000000	22.981	83437500000000	22.996	1.59375e+16	22.996	1.77344e+19	22.985	3.59375e+21	22.986	3.54297e+25	22.996	1.07422e+28	22.98	1.65039e+32	22.996	2.12402e+34
21.506	4	23.006	490000	23.016	310250000	23.016	166625000000	23.001	99437500000000	23.016	1.76563e+16	23.016	2.10469e+19	23.005	1.25e+21	23.006	3.99609e+25	23.016	7.8125e+27	23	1.34277e+32	23.016	2.02637e+34
21.516	7	23.026	564500	23.036	375000000	23.036	179125000000	23.021	102375000000000	23.036	1.81875e+16	23.036	2.5125e+19	23.025	4.21875e+21	23.026	4.61719e+25	23.036	1.17188e+28	23.02	9.00879e+31	23.036	2.17285e+34
21.526	4	23.046	678500	23.056	431500000	23.056	190125000000	23.041	122000000000000	23.056	2.16875e+16	23.056	2.90156e+19	23.045	3.125e+21	23.046	5.47266e+25	23.056	1.5625e+28	23.04	6.5918e+31	23.056	2.14844e+34
21.536	11	23.066	768000	23.076	483750000	23.076	206500000000	23.061	122625000000000	23.076	2.1e+16	23.076	3.19844e+19	23.065	4.0625e+21	23.066	6.5e+25	23.076	1.46484e+28	23.06	5.85938e+31	23.076	2.02637e+34
21.546	6	23.086	881000	23.096	533000000	23.096	218000000000	23.081	140063000000000	23.096	2.21563e+16	23.096	3.58125e+19	23.085	4.21875e+21	23.086	6.90625e+25	23.096	2.24609e+28	23.08	6.93359e+31	23.096	2.29492e+34
21.556	4	23.106	976000	23.116	593000000	23.116	225750000000	23.101	146375000000000	23.116	2.41563e+16	23.116	3.75156e+19	23.105	5.78125e+21	23.106	7.86719e+25	23.116	1.85547e+28	23.1	6.54297e+31	23.116	2.46582e+34
21.566	6	23.126	1080000	23.136	647500000	23.136	234625000000	23.121	145563000000000	23.136	2.22188e+16	23.136	4.10469e+19	23.125	4.21875e+21	23.126	8.85547e+25	23.136	1.66016e+28	23.12	7.25098e+31	23.136	2.51465e+34
21.576	6	23.146	1132000	23.156	642000000	23.156	224000000000	23.141	142313000000000	23.156	2.325e+16	23.156	4.48125e+19	23.145	4.0625e+21	23.146	9.26953e+25	23.156	1.85547e+28	23.14	9.05762e+31	23.156	2.7832e+34
21.586	8	23.166	1161500	23.176	664750000	23.176	238500000000	23.161	140313000000000	23.176	2.24063e+16	23.176	4.36406e+19	23.165	6.25e+21	23.166	9.45703e+25	23.176	2.05078e+28	23.16	8.25195e+31	23.176	3.24707e+34
21.596	4	23.186	1196000	23.196	679250000	23.196	229250000000	23.181	131375000000000	23.196	2.29688e+16	23.196	4.45e+19	23.185	5e+21	23.186	1.01367e+26	23.196	2.14844e+28	23.18	8.69141e+31	23.196	2.90527e+34
21.606	11	23.206	1198500	23.216	658750000	23.216	213625000000	23.201	125500000000000	23.216	2.04688e+16	23.216	4.2125e+19	23.205	3.59375e+21	23.206	9.92578e+25	23.216	1.26953e+28	23.2	8.74023e+31	23.216	3.34473e+34
21.616	5	23.226	1175500	23.236	599000000	23.236	203250000000	23.221	105625000000000	23.236	1.84688e+16	23.236	4.03281e+19	23.225	4.375e+21	23.226	9.92188e+25	23.236	1.5625e+28	23.22	8.88672e+31	23.236	2.70996e+34
21.626	5	23.246	1124000	23.256	590000000	23.256	198750000000	23.241	93750000000000	23.256	1.70313e+16	23.256	3.72969e+19	23.245	4.84375e+21	23.246	9.37891e+25	23.256	1.66016e+28	23.24	9.08203e+31	23.256	2.90527e+34
21.636	6	23.266	1029500	23.276	517000000	23.276	193000000000	23.261	79875000000000	23.276	1.63125e+16	23.276	3.525e+19	23.265	3.75e+21	23.266	8.78125e+25	23.276	1.5625e+28	23.26	9.17969e+31	23.276	3.00293e+34
21.646	8	23.286	935000	23.296	460000000	23.296	167625000000	23.281	62187500000000	23.296	1.4e+16	23.296	2.95e+19	23.285	4.375e+21	23.286	8.09375e+25	23.296	1.36719e+28	23.28	8.47168e+31	23.296	2.66113e+34
21.656	8	23.306	834500	23.316	388250000	23.316	138375000000	23.301	49500000000000	23.316	1.17813e+16	23.316	2.31719e+19	23.305	3.59375e+21	23.306	7.32813e+25	23.316	8.78906e+27	23.3	8.83789e+31	23.316	2.51465e+34
21.666	7	23.326	694500	23.336	311250000	23.336	129375000000	23.321	38125000000000	23.336	1.04063e+16	23.336	1.91719e+19	23.325	4.0625e+21	23.326	6.08203e+25	23.336	5.85938e+27	23.32	7.15332e+31	23.336	2.29492e+34
21.676	0	23.346	612000	23.356	265500000	23.356	110125000000	23.341	30625000000000	23.356	8812500000000000	23.356	1.55625e+19	23.345	3.59375e+21	23.346	5.18359e+25	23.356	5.85938e+27	23.34	7.44629e+31	23.356	2.17285e+34
21.686	2	23.366	519000	23.376	209000000	23.376	90500000000	23.361	22437500000000	23.376	5937500000000000	23.376	1.22656e+19	23.365	2.96875e+21	23.366	4.45703e+25	23.376	1.66016e+28	23.36	6.03027e+31	23.376	1.51367e+34
21.696	8	23.386	355000	23.396	150750000	23.396	76125000000	23.381	15687500000000	23.396	6062500000000000	23.396	9.79688e+18	23.385	2.65625e+21	23.386	3.57813e+25	23.396	6.83594e+27	23.38	6.54297e+31	23.396	1.46484e+34
21.706	7	23.406	280500	23.416	109500000	23.416	60750000000	23.401	12125000000000	23.416	3562500000000000	23.416	6.70313e+18	23.405	2.03125e+21	23.406	2.73047e+25	23.416	1.66016e+28	23.4	5.41992e+31	23.416	1.2207e+34
21.716	6	23.426	217000	23.436	82500000	23.436	49750000000	23.421	9000000000000	23.436	3000000000000000	23.436	4.64063e+18	23.425	2.03125e+21	23.426	2.16406e+25	23.436	9.76563e+27	23.42	4.56543e+31	23.436	9.27734e+33
21.726	4	23.446	150000	23.456	56500000	23.456	34750000000	23.441	7187500000000	23.456	2250000000000000	23.456	3.53125e+18	23.445	1.71875e+21	23.446	1.49219e+25	23.456	5.85938e+27	23.44	3.66211e+31	23.456	8.78906e+33
21.736	7	23.466	117500	23.476	34750000	23.476	31000000000	23.461	6875000000000	23.476	1968750000000000	23.476	2.25e+18	23.465	1.5625e+21	23.466	1.23828e+25	23.476	5.85938e+27	23.46	2.9541e+31	23.476	6.5918e+33
21.746	5	23.486	79500	23.496	34250000	23.496	19125000000	23.481	7687500000000	23.496	1437500000000000	23.496	2.17188e+18	23.485	1.09375e+21	23.486	8.47656e+24	23.496	4.88281e+27	23.48	2.41699e+31	23.496	5.61523e+33
21.756	6	23.506	63000	23.516	27000000	23.516	16250000000	23.501	7000000000000	23.516	1375000000000000	23.516	1.79688e+18	23.505	1.09375e+21	23.506	6.5625e+24	23.516	9.76563e+26	23.5	1.87988e+31	23.516	3.66211e+33
21.766	10	23.526	47500	23.536	22500000	23.536	11750000000	23.521	9375000000000	23.536	1187500000000000	23.536	1.84375e+18	23.525	6.25e+20	23.526	4.57031e+24	23.536	1.95313e+27	23.52	1.75781e+31	23.536	4.15039e+33
21.776	4	23.546	41500	23.556	22000000	23.556	9500000000	23.541	6687500000000	23.556	937500000000000	23.556	1.875e+18	23.545	0	23.546	4.375e+24	23.556	2.92969e+27	23.54	1.26953e+31	23.556	2.19727e+33
21.786	7	23.566	43000	23.576	23250000	23.576	8875000000	23.561	7687500000000	23.576	1093750000000000	23.576	1.8125e+18	23.565	4.6875e+20	23.566	3.71094e+24	23.576	9.76563e+26	23.56	9.52148e+30	23.576	3.66211e+33
21.796	7	23.586	48000	23.596	22500000	23.596	6250000000	23.581	7812500000000	23.596	750000000000000	23.596	1.73438e+18	23.585	1.5625e+20	23.586	4.14063e+24	23.596	3.90625e+27	23.58	9.0332e+30	23.596	1.70898e+33
21.806	9	23.606	37000	23.616	22750000	23.616	8625000000	23.601	7125000000000	23.616	1312500000000000	23.616	1.64063e+18	23.605	4.6875e+20	23.606	4.02344e+24	23.616	2.92969e+27	23.6	7.08008e+30	23.616	2.19727e+33
21.816	6	23.626	42000	23.636	21500000	23.636	9500000000	23.621	6687500000000	23.636	812500000000000	23.636	1.57813e+18	23.625	1.5625e+20	23.626	3.59375e+24	23.636	9.76563e+26	23.62	5.61523e+30	23.636	1.70898e+33
21.826	6	23.646	43500	23.656	18500000	23.656	9625000000	23.641	5125000000000	23.656	1031250000000000	23.656	1.39063e+18	23.645	7.8125e+20	23.646	3.90625e+24	23.656	0	23.64	5.37109e+30	23.656	4.15039e+33
21.836	7	23.666	35500	23.676	20000000	23.676	8625000000	23.661	4187500000000	23.676	968750000000000	23.676	1.46875e+18	23.665	4.6875e+20	23.666	3.16406e+24	23.676	9.76563e+26	23.66	6.34766e+30	23.676	2.19727e+33
21.846	8	23.686	35500	23.696	18500000	23.696	7500000000	23.681	3250000000000	23.696	875000000000000	23.696	1.15625e+18	23.685	3.125e+20	23.686	3.08594e+24	23.696	9.76563e+26	23.68	7.8125e+30	23.696	2.68555e+33
21.856	4	23.706	34000	23.716	14750000	23.716	7500000000	23.701	2125000000000	23.716	1000000000000000	23.716	8.90625e+17	23.705	3.125e+20	23.706	3.28125e+24	23.716	2.92969e+27	23.7	5.37109e+30	23.716	1.70898e+33
21.866	7	23.726	31500	23.736	9500000	23.736	7375000000	23.721	2500000000000	23.736	1062500000000000	23.736	8.125e+17	23.725	7.8125e+20	23.726	2.69531e+24	23.736	2.92969e+27	23.72	5.12695e+30	23.736	2.19727e+33
21.876	2	23.746	20000	23.756	8500000	23.756	8125000000	23.741	2062500000000	23.756	906250000000000	23.756	7.65625e+17	23.745	3.125e+20	23.746	2.26563e+24	23.756	9.76563e+26	23.74	5.61523e+30	23.756	7.32422e+32
21.886	7	23.766	20000	23.776	7750000	23.776	7250000000	23.761	1937500000000	23.776	343750000000000	23.776	5.46875e+17	23.765	6.25e+20	23.766	1.48438e+24	23.776	1.95313e+27	23.76	5.12695e+30	23.776	2.68555e+33
21.896	5	23.786	21000	23.796	8000000	23.796	6375000000	23.781	1875000000000	23.796	312500000000000	23.796	7.65625e+17	23.785	1.25e+21	23.786	1.13281e+24	23.796	9.76563e+26	23.78	4.15039e+30	23.796	7.32422e+32
21.906	3	23.806	14500	23.816	5250000	23.816	4500000000	23.801	2937500000000	23.816	468750000000000	23.816	6.09375e+17	23.805	1.09375e+21	23.806	1.17188e+24	23.816	1.95313e+27	23.8	4.63867e+30	23.816	1.70898e+33
21.916	4	23.826	13000	23.836	8000000	23.836	4375000000	23.821	1812500000000	23.836	468750000000000	23.836	7.03125e+17	23.825	1.5625e+20	23.826	1.60156e+24	23.836	9.76563e+26	23.82	5.61523e+30	23.836	1.46484e+33
21.926	14	23.846	19000	23.856	6750000	23.856	3750000000	23.841	2187500000000	23.856	281250000000000	23.856	6.5625e+17	23.845	4.6875e+20	23.846	1.5625e+24	23.856	0	23.84	3.90625e+30	23.856	2.19727e+33
21.936	8	23.866	16500	23.876	9000000	23.876	3250000000	23.861	2437500000000	23.876	281250000000000	23.876	5.46875e+17	23.865	0	23.866	1.67969e+24	23.876	0	23.86	3.41797e+30	23.876	1.70898e+33
21.946	7	23.886	17000	23.896	8000000	23.896	3375000000	23.881	1875000000000	23.896	343750000000000	23.896	7.1875e+17	23.885	4.6875e+20	23.886	1.875e+24	23.896	2.92969e+27	23.88	3.90625e+30	23.896	1.95313e+33
21.956	10	23.906	15500	23.916	9000000	23.916	2750000000	23.901	2187500000000	23.916	343750000000000	23.916	5.46875e+17	23.905	3.125e+20	23.906	1.40625e+24	23.916	1.95313e+27	23.9	3.41797e+30	23.916	1.95313e+33
21.966	11	23.926	20000	23.936	7750000	23.936	2625000000	23.921	1937500000000	23.936	375000000000000	23.936	6.25e+17	23.925	4.6875e+20	23.926	1.44531e+24	23.936	1.95313e+27	23.92	4.39453e+30	23.936	9.76563e+32
21.976	6	23.946	13500	23.956	12000000	23.956	3500000000	23.941	1312500000000	23.956	312500000000000	23.956	4.21875e+17	23.945	4.6875e+20	23.946	1.21094e+24	23.956	1.95313e+27	23.94	4.15039e+30	23.956	1.46484e+33
21.986	5	23.966	16000	23.976	8250000	23.976	3000000000	23.961	1062500000000	23.976	687500000000000	23.976	2.8125e+17	23.965	1.5625e+20	23.966	1.25e+24	23.976	3.90625e+27	23.96	4.15039e+30	23.976	1.70898e+33
21.996	5	23.986	16500	23.996	6000000	23.996	3875000000	23.981	1187500000000	23.996	656250000000000	23.996	5.3125e+17	23.985	9.375e+20	23.986	1.17188e+24	23.996	1.95313e+27	23.98	1.70898e+30	23.996	9.76563e+32
22.006	4	24.006	16000	24.016	5500000	24.016	2500000000	24.001	1187500000000	24.016	312500000000000	24.016	3.90625e+17	24.005	6.25e+20	24.006	8.98438e+23	24.016	9.76563e+26	24	1.46484e+30	24.016	1.95313e+33
22.016	9	24.026	11500	24.036	3750000	24.036	4375000000	24.021	1250000000000	24.036	375000000000000	24.036	4.21875e+17	24.025	1.5625e+20	24.026	1.09375e+24	24.036	3.90625e+27	24.02	2.68555e+30	24.036	1.95313e+33
22.026	7	24.046	12500	24.056	5750000	24.056	6875000000	24.041	1062500000000	24.056	312500000000000	24.056	2.03125e+17	24.045	6.25e+20	24.046	6.25e+23	24.056	3.90625e+27	24.04	4.63867e+30	24.056	0
22.036	7	24.066	8500	24.076	3500000	24.076	5000000000	24.061	1250000000000	24.076	468750000000000	24.076	1.71875e+17	24.065	6.25e+20	24.066	6.64063e+23	24.076	4.88281e+27	24.06	1.95313e+30	24.076	1.95313e+33
22.046	6	24.086	8000	24.096	6000000	24.096	4250000000	24.081	937500000000	24.096	281250000000000	24.096	2.1875e+17	24.085	3.125e+20	24.086	1.05469e+24	24.096	9.76563e+26	24.08	1.46484e+30	24.096	7.32422e+32
22.056	14	24.106	12500	24.116	4500000	24.116	2500000000	24.101	1437500000000	24.116	312500000000000	24.116	2.96875e+17	24.105	3.125e+20	24.106	8.20313e+23	24.116	4.88281e+27	24.1	2.68555e+30	24.116	1.2207e+33
22.066	4	24.126	10500	24.136	5750000	24.136	3500000000	24.121	1250000000000	24.136	156250000000000	24.136	2.5e+17	24.125	3.125e+20	24.126	8.98438e+23	24.136	9.76563e+26	24.12	1.70898e+30	24.136	9.76563e+32
22.076	3	24.146	11000	24.156	6000000	24.156	3625000000	24.141	1562500000000	24.156	250000000000000	24.156	4.0625e+17	24.145	4.6875e+20	24.146	5.46875e+23	24.156	2.92969e+27	24.14	1.95313e+30	24.156	4.88281e+32
22.086	11	24.166	11500	24.176	3750000	24.176	3750000000	24.161	1250000000000	24.176	0	24.176	1.875e+17	24.165	9.375e+20	24.166	6.25e+23	24.176	2.92969e+27	24.16	2.19727e+30	24.176	9.76563e+32
22.096	9	24.186	13000	24.196	5500000	24.196	2125000000	24.181	1312500000000	24.196	187500000000000	24.196	3.75e+17	24.185	1.5625e+20	24.186	1.60156e+24	24.196	3.90625e+27	24.18	1.2207e+30	24.196	1.46484e+33
22.106	4	24.206	12500	24.216	4000000	24.216	1625000000	24.201	1187500000000	24.216	62500000000000	24.216	3.75e+17	24.205	4.6875e+20	24.206	7.42188e+23	24.216	0	24.2	9.76563e+29	24.216	1.2207e+33
22.116	13	24.226	12000	24.236	5000000	24.236	1875000000	24.221	1000000000000	24.236	218750000000000	24.236	3.90625e+17	24.225	6.25e+20	24.226	8.59375e+23	24.236	0	24.22	2.19727e+30	24.236	7.32422e+32
22.126	7	24.246	13500	24.256	2750000	24.256	1625000000	24.241	625000000000	24.256	31250000000000	24.256	4.375e+17	24.245	0	24.246	7.8125e+23	24.256	0	24.24	7.32422e+29	24.256	1.2207e+33
22.136	11	24.266	7500	24.276	4000000	24.276	1750000000	24.261	500000000000	24.276	218750000000000	24.276	2.5e+17	24.265	6.25e+20	24.266	8.98438e+23	24.276	2.92969e+27	24.26	9.76563e+29	24.276	9.76563e+32
22.146	7	24.286	8000	24.296	2250000	24.296	1500000000	24.281	750000000000	24.296	125000000000000	24.296	2.03125e+17	24.285	1.5625e+20	24.286	7.42188e+23	24.296	9.76563e+26	24.28	2.19727e+30	24.296	7.32422e+32
22.156	11	24.306	3000	24.316	3000000	24.316	1125000000	24.301	1000000000000	24.316	218750000000000	24.316	2.34375e+17	24.305	6.25e+20	24.306	7.42188e+23	24.316	1.95313e+27	24.3	2.19727e+30	24.316	1.46484e+33
22.166	10	24.326	6000	24.336	2750000	24.336	2000000000	24.321	687500000000	24.336	312500000000000	24.336	3.75e+17	24.325	7.8125e+20	24.326	6.25e+23	24.336	9.76563e+26	24.32	1.46484e+30	24.336	1.95313e+33
22.176	8	24.346	3000	24.356	4500000	24.356	1875000000	24.341	875000000000	24.356	343750000000000	24.356	1.875e+17	24.345	7.8125e+20	24.346	7.42188e+23	24.356	0	24.34	4.88281e+29	24.356	9.76563e+32
22.186	12	24.366	4000	24.376	2500000	24.376	2000000000	24.361	437500000000	24.376	250000000000000	24.376	1.875e+17	24.365	3.125e+20	24.366	5.46875e+23	24.376	9.76563e+26	24.36	1.2207e+30	24.376	1.2207e+33
22.196	11	24.386	6000	24.396	2250000	24.396	2375000000	24.381	812500000000	24.396	187500000000000	24.396	2.34375e+17	24.385	3.125e+20	24.386	3.51563e+23	24.396	1.95313e+27	24.38	2.68555e+30	24.396	7.32422e+32
22.206	10	24.406	5000	24.416	2500000	24.416	1875000000	24.401	750000000000	24.416	218750000000000	24.416	9.375e+16	24.405	4.6875e+20	24.406	6.25e+23	24.416	5.85938e+27	24.4	2.44141e+30	24.416	4.88281e+32
22.216	10	24.426	7500	24.436	4500000	24.436	2125000000	24.421	1000000000000	24.436	125000000000000	24.436	2.96875e+17	24.425	3.125e+20	24.426	5.85938e+23	24.436	2.92969e+27	24.42	1.70898e+30	24.436	7.32422e+32
22.226	11	24.446	6000	24.456	3000000	24.456	2000000000	24.441	937500000000	24.456	250000000000000	24.456	2.03125e+17	24.445	4.6875e+20	24.446	7.42188e+23	24.456	5.85938e+27	24.44	1.70898e+30	24.456	1.70898e+33
22.236	8	24.466	9000	24.476	2500000	24.476	1000000000	24.461	1125000000000	24.476	156250000000000	24.476	2.8125e+17	24.465	0	24.466	6.64063e+23	24.476	0	24.46	1.46484e+30	24.476	9.76563e+32
22.246	10	24.486	14500	24.496	5500000	24.496	2125000000	24.481	625000000000	24.496	93750000000000	24.496	2.8125e+17	24.485	3.125e+20	24.486	7.8125e+23	24.496	9.76563e+26	24.48	1.2207e+30	24.496	0
22.256	13	24.506	6500	24.516	4000000	24.516	1875000000	24.501	1125000000000	24.516	125000000000000	24.516	1.71875e+17	24.505	4.6875e+20	24.506	5.07813e+23	24.516	9.76563e+26	24.5	1.46484e+30	24.516	1.2207e+33
22.266	9	24.526	9500	24.536	3500000	24.536	1875000000	24.521	562500000000	24.536	31250000000000	24.536	2.03125e+17	24.525	3.125e+20	24.526	5.85938e+23	24.536	2.92969e+27	24.52	2.19727e+30	24.536	9.76563e+32
22.276	9	24.546	6000	24.556	3250000	24.556	1375000000	24.541	812500000000	24.556	187500000000000	24.556	1.875e+17	24.545	9.375e+20	24.546	8.98438e+23	24.556	0	24.54	1.70898e+30	24.556	4.88281e+32
22.286	3	24.566	6000	24.576	2750000	24.576	2250000000	24.561	375000000000	24.576	187500000000000	24.576	1.25e+17	24.565	0	24.566	7.8125e+23	24.576	3.90625e+27	24.56	1.46484e+30	24.576	0
22.296	12	24.586	8000	24.596	2250000	24.596	1750000000	24.581	625000000000	24.596	156250000000000	24.596	2.03125e+17	24.585	6.25e+20	24.586	5.85938e+23	24.596	1.95313e+27	24.58	2.92969e+30	24.596	1.2207e+33
22.306	16	24.606	9000	24.616	2250000	24.616	875000000	24.601	562500000000	24.616	187500000000000	24.616	2.03125e+17	24.605	7.8125e+20	24.606	7.8125e+23	24.616	1.95313e+27	24.6	1.70898e+30	24.616	1.2207e+33
22.316	7	24.626	5000	24.636	1500000	24.636	1250000000	24.621	312500000000	24.636	250000000000000	24.636	1.25e+17	24.625	1.5625e+20	24.626	5.07813e+23	24.636	0	24.62	1.2207e+30	24.636	2.19727e+33
22.326	9	24.646	4000	24.656	1250000	24.656	875000000	24.641	937500000000	24.656	125000000000000	24.656	1.5625e+17	24.645	6.25e+20	24.646	3.51563e+23	24.656	2.92969e+27	24.64	1.95313e+30	24.656	1.95313e+33
22.336	16	24.666	5500	24.676	3000000	24.676	1500000000	24.661	687500000000	24.676	250000000000000	24.676	2.5e+17	24.665	0	24.666	5.07813e+23	24.676	0	24.66	2.19727e+30	24.676	2.44141e+32
22.346	13	24.686	2000	24.696	2000000	24.696	1125000000	24.681	1000000000000	24.696	187500000000000	24.696	1.71875e+17	24.685	3.125e+20	24.686	2.73438e+23	24.696	3.90625e+27	24.68	9.76563e+29	24.696	0
22.356	8	24.706	6500	24.716	3250000	24.716	2125000000	24.701	750000000000	24.716	156250000000000	24.716	3.28125e+17	24.705	1.5625e+20	24.706	4.29688e+23	24.716	3.90625e+27	24.7	1.46484e+30	24.716	1.95313e+33
22.366	11	24.726	6500	24.736	3250000	24.736	2250000000	24.721	750000000000	24.736	250000000000000	24.736	3.28125e+17	24.725	4.6875e+20	24.726	3.51563e+23	24.736	4.88281e+27	24.72	1.46484e+30	24.736	2.19727e+33
22.376	14	24.746	6500	24.756	2000000	24.756	2250000000	24.741	375000000000	24.756	218750000000000	24.756	1.40625e+17	24.745	6.25e+20	24.746	5.85938e+23	24.756	1.95313e+27	24.74	1.95313e+30	24.756	7.32422e+32
22.386	10	24.766	6500	24.776	2000000	24.776	1500000000	24.761	625000000000	24.776	281250000000000	24.776	1.25e+17	24.765	6.25e+20	24.766	3.90625e+23	24.776	1.95313e+27	24.76	1.46484e+30	24.776	4.88281e+32
22.396	13	24.786	7000	24.796	2500000	24.796	1500000000	24.781	500000000000	24.796	187500000000000	24.796	2.34375e+17	24.785	3.125e+20	24.786	5.46875e+23	24.796	3.90625e+27	24.78	1.70898e+30	24.796	4.88281e+32
22.406	16	24.806	2000	24.816	3750000	24.816	1875000000	24.801	750000000000	24.816	187500000000000	24.816	2.34375e+17	24.805	0	24.806	6.25e+23	24.816	1.95313e+27	24.8	9.76563e+29	24.816	1.46484e+33
22.416	23	24.826	8000	24.836	2500000	24.836	1125000000	24.821	250000000000	24.836	62500000000000	24.836	2.34375e+17	24.825	7.8125e+20	24.826	5.07813e+23	24.836	7.8125e+27	24.82	1.46484e+30	24.836	7.32422e+32
22.426	14	24.846	7000	24.856	1500000	24.856	1875000000	24.841	250000000000	24.856	156250000000000	24.856	1.5625e+17	24.845	0	24.846	5.46875e+23	24.856	9.76563e+26	24.84	1.95313e+30	24.856	7.32422e+32
22.436	9	24.866	5500	24.876	3750000	24.876	1500000000	24.861	500000000000	24.876	375000000000000	24.876	9.375e+16	24.865	0	24.866	2.73438e+23	24.876	7.8125e+27	24.86	2.44141e+29	24.876	0
22.446	15	24.886	5000	24.896	1500000	24.896	625000000	24.881	187500000000	24.896	93750000000000	24.896	1.71875e+17	24.885	3.125e+20	24.886	3.125e+23	24.896	5.85938e+27	24.88	1.46484e+30	24.896	9.76563e+32
22.456	21	24.906	4000	24.916	1500000	24.916	1625000000	24.901	375000000000	24.916	93750000000000	24.916	1.5625e+17	24.905	7.8125e+20	24.906	3.125e+23	24.916	3.90625e+27	24.9	2.19727e+30	24.916	4.88281e+32
22.466	20	24.926	7000	24.936	1500000	24.936	1250000000	24.921	250000000000	24.936	93750000000000	24.936	1.875e+17	24.925	4.6875e+20	24.926	3.51563e+23	24.936	3.90625e+27	24.92	1.46484e+30	24.936	7.32422e+32
22.476	15	24.946	1000	24.956	1000000	24.956	1500000000	24.941	625000000000	24.956	93750000000000	24.956	1.71875e+17	24.945	3.125e+20	24.946	1.17188e+23	24.956	2.92969e+27	24.94	4.88281e+29	24.956	9.76563e+32
22.486	24	24.966	5000	24.976	3000000	24.976	1125000000	24.961	312500000000	24.976	218750000000000	24.976	2.34375e+17	24.965	7.8125e+20	24.966	3.51563e+23	24.976	0	24.96	2.68555e+30	24.976	2.44141e+32
22.496	23	24.986	3000	24.996	2750000	24.996	1375000000	24.981	812500000000	24.996	187500000000000	24.996	1.09375e+17	24.985	1.5625e+20	24.986	3.90625e+23	24.996	9.76563e+26	24.98	4.88281e+29	24.996	1.2207e+33
22.506	21	25.006	4000	25.016	2250000	25.016	1375000000	25.001	500000000000	25.016	125000000000000	25.016	1.40625e+17	25.005	7.8125e+20	25.006	6.25e+23	25.016	2.92969e+27	25	7.32422e+29	25.016	4.88281e+32
22.516	29	25.026	5500	25.036	1750000	25.036	875000000	25.021	875000000000	25.036	125000000000000	25.036	1.09375e+17	25.025	3.125e+20	25.026	3.90625e+23	25.036	9.76563e+26	25.02	1.46484e+30	25.036	2.44141e+32
22.526	46	25.046	4500	25.056	2750000	25.056	2375000000	25.041	375000000000	25.056	62500000000000	25.056	1.71875e+17	25.045	3.125e+20	25.046	4.6875e+23	25.056	1.95313e+27	25.04	1.46484e+30	25.056	9.76563e+32
22.536	52	25.066	4500	25.076	1750000	25.076	1125000000	25.061	312500000000	25.076	281250000000000	25.076	1.40625e+17	25.065	4.6875e+20	25.066	2.34375e+23	25.076	0	25.06	4.88281e+29	25.076	4.88281e+32
22.546	74	25.086	3000	25.096	3000000	25.096	1375000000	25.081	500000000000	25.096	31250000000000	25.096	2.34375e+17	25.085	0	25.086	3.90625e+23	25.096	2.92969e+27	25.08	2.19727e+30	25.096	7.32422e+32
22.556	129	25.106	4500	25.116	1750000	25.116	1375000000	25.101	687500000000	25.116	125000000000000	25.116	9.375e+16	25.105	6.25e+20	25.106	3.90625e+23	25.116	1.95313e+27	25.1	1.46484e+30	25.116	7.32422e+32
22.566	139	25.126	4000	25.136	500000	25.136	1375000000	25.121	312500000000	25.136	250000000000000	25.136	1.25e+17	25.125	0	25.126	5.85938e+23	25.136	9.76563e+26	25.12	1.2207e+30	25.136	7.32422e+32
22.576	171	25.146	3000	25.156	2500000	25.156	1375000000	25.141	375000000000	25.156	250000000000000	25.156	9.375e+16	25.145	0	25.146	1.95313e+23	25.156	9.76563e+26	25.14	2.19727e+30	25.156	9.76563e+32
22.586	214	25.166	2000	25.176	3250000	25.176	1125000000	25.161	250000000000	25.176	125000000000000	25.176	4.6875e+16	25.165	3.125e+20	25.166	1.95313e+23	25.176	3.90625e+27	25.16	1.95313e+30	25.176	1.2207e+33
22.596	225	25.186	2500	25.196	2250000	25.196	1500000000	25.181	562500000000	25.196	62500000000000	25.196	1.25e+17	25.185	4.6875e+20	25.186	4.29688e+23	25.196	1.95313e+27	25.18	7.32422e+29	25.196	1.46484e+33
22.606	251	25.206	3000	25.216	2000000	25.216	625000000	25.201	625000000000	25.216	125000000000000	25.216	1.71875e+17	25.205	9.375e+20	25.206	1.95313e+23	25.216	4.88281e+27	25.2	4.88281e+29	25.216	2.44141e+32
22.616	348	25.226	3000	25.236	2250000	25.236	1250000000	25.221	562500000000	25.236	125000000000000	25.236	1.5625e+17	25.225	0	25.226	3.51563e+23	25.236	0	25.22	7.32422e+29	25.236	4.88281e+32
22.626	343	25.246	2000	25.256	750000	25.256	1125000000	25.241	0	25.256	156250000000000	25.256	2.1875e+17	25.245	1.25e+21	25.246	2.73438e+23	25.256	1.95313e+27	25.24	7.32422e+29	25.256	7.32422e+32
22.636	392	25.266	3500	25.276	1250000	25.276	625000000	25.261	437500000000	25.276	93750000000000	25.276	1.40625e+17	25.265	7.8125e+20	25.266	3.90625e+23	25.276	2.92969e+27	25.26	1.46484e+30	25.276	7.32422e+32
22.646	417	25.286	2500	25.296	1750000	25.296	1125000000	25.281	562500000000	25.296	93750000000000	25.296	1.875e+17	25.285	6.25e+20	25.286	1.95313e+23	25.296	3.90625e+27	25.28	9.76563e+29	25.296	9.76563e+32
22.656	477	25.306	3000	25.316	2750000	25.316	500000000	25.301	500000000000	25.316	125000000000000	25.316	4.6875e+16	25.305	0	25.306	4.6875e+23	25.316	2.92969e+27	25.3	1.2207e+30	25.316	0
22.666	484	25.326	4000	25.336	1250000	25.336	625000000	25.321	500000000000	25.336	187500000000000	25.336	1.875e+17	25.325	4.6875e+20	25.326	2.73438e+23	25.336	2.92969e+27	25.32	1.2207e+30	25.336	1.46484e+33
22.676	551	25.346	4500	25.356	2250000	25.356	1000000000	25.341	437500000000	25.356	156250000000000	25.356	1.5625e+17	25.345	7.8125e+20	25.346	3.125e+23	25.356	3.90625e+27	25.34	2.44141e+29	25.356	9.76563e+32
22.686	593	25.366	5500	25.376	2000000	25.376	500000000	25.361	562500000000	25.376	187500000000000	25.376	1.875e+17	25.365	1.5625e+20	25.366	4.6875e+23	25.376	3.90625e+27	25.36	1.46484e+30	25.376	2.44141e+32
22.696	597	25.386	5000	25.396	2250000	25.396	500000000	25.381	375000000000	25.396	218750000000000	25.396	1.40625e+17	25.385	1.5625e+20	25.386	1.17188e+23	25.396	1.95313e+27	25.38	4.88281e+29	25.396	1.95313e+33
22.706	644	25.406	2000	25.416	1250000	25.416	875000000	25.401	437500000000	25.416	62500000000000	25.416	1.5625e+16	25.405	0	25.406	1.5625e+23	25.416	1.95313e+27	25.4	1.2207e+30	25.416	4.88281e+32
22.716	691	25.426	4500	25.436	1500000	25.436	1000000000	25.421	312500000000	25.436	125000000000000	25.436	1.875e+17	25.425	1.5625e+20	25.426	1.17188e+23	25.436	0	25.42	4.88281e+29	25.436	9.76563e+32
22.726	689	25.446	3500	25.456	2500000	25.456	500000000	25.441	187500000000	25.456	343750000000000	25.456	6.25e+16	25.445	1.5625e+20	25.446	2.73438e+23	25.456	1.95313e+27	25.44	1.70898e+30	25.456	9.76563e+32
22.736	712	25.466	3000	25.476	2500000	25.476	375000000	25.461	62500000000	25.476	125000000000000	25.476	1.09375e+17	25.465	4.6875e+20	25.466	1.95313e+23	25.476	9.76563e+26	25.46	2.68555e+30	25.476	0
22.746	697	25.486	4000	25.496	1750000	25.496	1000000000	25.481	562500000000	25.496	156250000000000	25.496	7.8125e+16	25.485	4.6875e+20	25.486	2.34375e+23	25.496	0	25.48	2.44141e+29	25.496	9.76563e+32
22.756	661	25.506	3000	25.516	750000	25.516	625000000	25.501	500000000000	25.516	125000000000000	25.516	1.25e+17	25.505	1.5625e+20	25.506	4.6875e+23	25.516	2.92969e+27	25.5	7.32422e+29	25.516	4.88281e+32
22.766	662	25.526	6000	25.536	2000000	25.536	1375000000	25.521	375000000000	25.536	156250000000000	25.536	1.5625e+17	25.525	4.6875e+20	25.526	2.34375e+23	25.536	4.88281e+27	25.52	9.76563e+29	25.536	1.46484e+33
22.776	637	25.546	3000	25.556	2750000	25.556	1125000000	25.541	437500000000	25.556	156250000000000	25.556	1.25e+17	25.545	1.5625e+20	25.546	2.34375e+23	25.556	1.95313e+27	25.54	1.95313e+30	25.556	1.70898e+33
22.786	619	25.566	2000	25.576	2750000	25.576	500000000	25.561	437500000000	25.576	281250000000000	25.576	2.34375e+17	25.565	1.5625e+20	25.566	2.73438e+23	25.576	9.76563e+26	25.56	9.76563e+29	25.576	1.46484e+33
22.796	544	25.586	4500	25.596	2250000	25.596	625000000	25.581	500000000000	25.596	93750000000000	25.596	9.375e+16	25.585	1.5625e+20	25.586	2.34375e+23	25.596	2.92969e+27	25.58	9.76563e+29	25.596	7.32422e+32
22.806	539	25.606	2500	25.616	3000000	25.616	625000000	25.601	812500000000	25.616	125000000000000	25.616	1.71875e+17	25.605	1.5625e+20	25.606	2.34375e+23	25.616	9.76563e+26	25.6	7.32422e+29	25.616	7.32422e+32
22.816	473	25.626	4000	25.636	2250000	25.636	625000000	25.621	375000000000	25.636	31250000000000	25.636	1.71875e+17	25.625	4.6875e+20	25.626	3.125e+23	25.636	1.95313e+27	25.62	2.44141e+29	25.636	9.76563e+32
22.826	391	25.646	4500	25.656	2000000	25.656	1125000000	25.641	375000000000	25.656	125000000000000	25.656	1.25e+17	25.645	3.125e+20	25.646	2.73438e+23	25.656	1.95313e+27	25.64	4.88281e+29	25.656	7.32422e+32
22.836	359	25.666	2500	25.676	2500000	25.676	1125000000	25.661	187500000000	25.676	187500000000000	25.676	1.5625e+16	25.665	1.5625e+20	25.666	1.95313e+23	25.676	1.95313e+27	25.66	9.76563e+29	25.676	2.44141e+32
22.846	303	25.686	1500	25.696	750000	25.696	1250000000	25.681	437500000000	25.696	218750000000000	25.696	9.375e+16	25.685	4.6875e+20	25.686	1.95313e+23	25.696	5.85938e+27	25.68	7.32422e+29	25.696	7.32422e+32
22.856	261	25.706	500	25.716	2750000	25.716	625000000	25.701	562500000000	25.716	218750000000000	25.716	4.6875e+16	25.705	0	25.706	2.73438e+23	25.716	9.76563e+26	25.7	1.2207e+30	25.716	4.88281e+32
22.866	232	25.726	7000	25.736	1000000	25.736	750000000	25.721	187500000000	25.736	31250000000000	25.736	9.375e+16	25.725	7.8125e+20	25.726	7.03125e+23	25.736	1.95313e+27	25.72	1.70898e+30	25.736	2.44141e+32
22.876	196	25.746	4500	25.756	750000	25.756	875000000	25.741	312500000000	25.756	218750000000000	25.756	1.09375e+17	25.745	3.125e+20	25.746	1.5625e+23	25.756	9.76563e+26	25.74	4.88281e+29	25.756	7.32422e+32
22.886	130	25.766	3000	25.776	1000000	25.776	1500000000	25.761	437500000000	25.776	187500000000000	25.776	2.65625e+17	25.765	1.5625e+20	25.766	2.34375e+23	25.776	0	25.76	7.32422e+29	25.776	9.76563e+32
22.896	147	25.786	4000	25.796	1750000	25.796	1250000000	25.781	312500000000	25.796	62500000000000	25.796	1.5625e+17	25.785	0	25.786	2.73438e+23	25.796	1.95313e+27	25.78	1.2207e+30	25.796	7.32422e+32
22.906	77	25.806	3000	25.816	1500000	25.816	625000000	25.801	625000000000	25.816	62500000000000	25.816	4.6875e+16	25.805	1.5625e+20	25.806	3.51563e+23	25.816	0	25.8	1.2207e+30	25.816	1.2207e+33
22.916	78	25.826	4000	25.836	2250000	25.836	1375000000	25.821	812500000000	25.836	0	25.836	1.25e+17	25.825	1.5625e+20	25.826	1.5625e+23	25.836	1.95313e+27	25.82	2.44141e+29	25.836	1.70898e+33
22.926	59	25.846	6500	25.856	2500000	25.856	1375000000	25.841	562500000000	25.856	93750000000000	25.856	1.5625e+17	25.845	4.6875e+20	25.846	1.95313e+23	25.856	1.95313e+27	25.84	1.2207e+30	25.856	0
22.936	54	25.866	2000	25.876	1750000	25.876	500000000	25.861	375000000000	25.876	281250000000000	25.876	1.5625e+17	25.865	9.375e+20	25.866	1.95313e+23	25.876	3.90625e+27	25.86	4.88281e+29	25.876	9.76563e+32
22.946	45	25.886	3000	25.896	2250000	25.896	2125000000	25.881	250000000000	25.896	31250000000000	25.896	7.8125e+16	25.885	1.5625e+20	25.886	2.34375e+23	25.896	6.83594e+27	25.88	2.44141e+29	25.896	9.76563e+32
22.956	44	25.906	3500	25.916	3250000	25.916	875000000	25.901	500000000000	25.916	0	25.916	1.71875e+17	25.905	1.5625e+20	25.906	3.51563e+23	25.916	0	25.9	9.76563e+29	25.916	4.88281e+32
22.966	32	25.926	4500	25.936	2500000	25.936	750000000	25.921	437500000000	25.936	156250000000000	25.936	1.25e+17	25.925	1.5625e+20	25.926	2.73438e+23	25.936	1.95313e+27	25.92	4.88281e+29	25.936	4.88281e+32
22.976	38	25.946	3000	25.956	750000	25.956	1000000000	25.941	625000000000	25.956	125000000000000	25.956	1.09375e+17	25.945	6.25e+20	25.946	3.90625e+23	25.956	0	25.94	7.32422e+29	25.956	4.88281e+32
22.986	28	25.966	4500	25.976	750000	25.976	1125000000	25.961	375000000000	25.976	218750000000000	25.976	6.25e+16	25.965	9.375e+20	25.966	2.34375e+23	25.976	2.92969e+27	25.96	1.70898e+30	25.976	4.88281e+32
22.996	43	25.986	5000	25.996	1250000	25.996	875000000	25.981	625000000000	25.996	93750000000000	25.996	9.375e+16	25.985	6.25e+20	25.986	3.90625e+23	25.996	9.76563e+26	25.98	7.32422e+29	25.996	0
23.006	38	26.006	6000	26.016	1750000	26.016	750000000	26.001	500000000000	26.016	125000000000000	26.016	1.25e+17	26.005	1.5625e+20	26.006	2.73438e+23	26.016	1.95313e+27	26	1.2207e+30	26.016	4.88281e+32
23.016	46	26.026	3000	26.036	1750000	26.036	750000000	26.021	312500000000	26.036	281250000000000	26.036	6.25e+16	26.025	4.6875e+20	26.026	1.5625e+23	26.036	1.95313e+27	26.02	7.32422e+29	26.036	7.32422e+32
23.026	56	26.046	3000	26.056	1750000	26.056	1000000000	26.041	375000000000	26.056	62500000000000	26.056	1.5625e+17	26.045	3.125e+20	26.046	1.95313e+23	26.056	3.90625e+27	26.04	7.32422e+29	26.056	9.76563e+32
23.036	41	26.066	3000	26.076	1750000	26.076	1000000000	26.061	562500000000	26.076	62500000000000	26.076	1.25e+17	26.065	1.5625e+20	26.066	1.17188e+23	26.076	5.85938e+27	26.06	9.76563e+29	26.076	7.32422e+32
23.046	39	26.086	1000	26.096	1500000	26.096	875000000	26.081	562500000000	26.096	187500000000000	26.096	6.25e+16	26.085	0	26.086	2.34375e+23	26.096	9.76563e+26	26.08	1.46484e+30	26.096	1.2207e+33
23.056	35	26.106	3500	26.116	1500000	26.116	750000000	26.101	625000000000	26.116	93750000000000	26.116	1.40625e+17	26.105	7.8125e+20	26.106	3.90625e+22	26.116	1.95313e+27	26.1	9.76563e+29	26.116	2.44141e+32
23.066	49	26.126	500	26.136	1500000	26.136	1250000000	26.121	187500000000	26.136	93750000000000	26.136	1.875e+17	26.125	6.25e+20	26.126	3.51563e+23	26.136	0	26.12	1.2207e+30	26.136	2.44141e+32
23.076	53	26.146	4000	26.156	500000	26.156	500000000	26.141	437500000000	26.156	125000000000000	26.156	1.25e+17	26.145	3.125e+20	26.146	2.34375e+23	26.156	9.76563e+26	26.14	7.32422e+29	26.156	2.44141e+32
23.086	52	26.166	4000	26.176	2000000	26.176	750000000	26.161	500000000000	26.176	156250000000000	26.176	1.25e+17	26.165	3.125e+20	26.166	2.73438e+23	26.176	9.76563e+26	26.16	7.32422e+29	26.176	9.76563e+32
23.096	39	26.186	4000	26.196	2750000	26.196	1250000000	26.181	312500000000	26.196	93750000000000	26.196	1.5625e+17	26.185	6.25e+20	26.186	2.73438e+23	26.196	2.92969e+27	26.18	7.32422e+29	26.196	7.32422e+32
23.106	50	26.206	4500	26.216	2250000	26.216	875000000	26.201	562500000000	26.216	375000000000000	26.216	1.71875e+17	26.205	1.5625e+20	26.206	4.29688e+23	26.216	3.90625e+27	26.2	2.44141e+29	26.216	1.46484e+33
23.116	61	26.226	4000	26.236	750000	26.236	500000000	26.221	375000000000	26.236	125000000000000	26.236	9.375e+16	26.225	4.6875e+20	26.226	2.73438e+23	26.236	3.90625e+27	26.22	1.2207e+30	26.236	1.46484e+33
23.126	58	26.246	1500	26.256	2750000	26.256	1625000000	26.241	500000000000	26.256	93750000000000	26.256	1.71875e+17	26.245	3.125e+20	26.246	2.34375e+23	26.256	3.90625e+27	26.24	4.88281e+29	26.256	4.88281e+32
23.136	54	26.266	4000	26.276	750000	26.276	1000000000	26.261	562500000000	26.276	93750000000000	26.276	1.09375e+17	26.265	3.125e+20	26.266	2.73438e+23	26.276	1.95313e+27	26.26	9.76563e+29	26.276	1.70898e+33
23.146	47	26.286	2500	26.296	1250000	26.296	1125000000	26.281	625000000000	26.296	125000000000000	26.296	1.09375e+17	26.285	1.5625e+20	26.286	1.95313e+23	26.296	2.92969e+27	26.28	1.70898e+30	26.296	1.95313e+33
23.156	50	26.306	4000	26.316	1000000	26.316	1250000000	26.301	625000000000	26.316	187500000000000	26.316	7.8125e+16	26.305	4.6875e+20	26.306	3.125e+23	26.316	5.85938e+27	26.3	7.32422e+29	26.316	7.32422e+32
23.166	50	26.326	5500	26.336	1000000	26.336	375000000	26.321	500000000000	26.336	250000000000000	26.336	9.375e+16	26.325	4.6875e+20	26.326	3.125e+23	26.336	4.88281e+27	26.32	9.76563e+29	26.336	4.88281e+32
23.176	59	26.346	500	26.356	250000	26.356	125000000	26.341	437500000000	26.356	93750000000000	26.356	1.40625e+17	26.345	1.5625e+20	26.346	1.95313e+23	26.356	2.92969e+27	26.34	1.2207e+30	26.356	9.76563e+32
23.186	47	26.366	1000	26.376	3250000	26.376	750000000	26.361	312500000000	26.376	156250000000000	26.376	1.25e+17	26.365	1.5625e+20	26.366	2.73438e+23	26.376	1.95313e+27	26.36	1.70898e+30	26.376	1.46484e+33
23.196	57	26.386	2500	26.396	1500000	26.396	1000000000	26.381	812500000000	26.396	62500000000000	26.396	2.03125e+17	26.385	1.5625e+20	26.386	1.17188e+23	26.396	9.76563e+26	26.38	7.32422e+29	26.396	1.2207e+33
23.206	52	26.406	3500	26.416	750000	26.416	1375000000	26.401	250000000000	26.416	93750000000000	26.416	7.8125e+16	26.405	4.6875e+20	26.406	3.125e+23	26.416	0	26.4	1.95313e+30	26.416	7.32422e+32
23.216	54	26.426	3500	26.436	2000000	26.436	1250000000	26.421	687500000000	26.436	93750000000000	26.436	1.5625e+17	26.425	7.8125e+20	26.426	1.95313e+23	26.436	4.88281e+27	26.42	1.95313e+30	26.436	7.32422e+32
23.226	45	26.446	2500	26.456	1250000	26.456	625000000	26.441	500000000000	26.456	0	26.456	7.8125e+16	26.445	6.25e+20	26.446	1.17188e+23	26.456	1.95313e+27	26.44	2.68555e+30	26.456	9.76563e+32
23.236	33	26.466	2000	26.476	2250000	26.476	1250000000	26.461	375000000000	26.476	62500000000000	26.476	1.25e+17	26.465	6.25e+20	26.466	2.34375e+23	26.476	4.88281e+27	26.46	2.44141e+29	26.476	4.88281e+32
23.246	54	26.486	1000	26.496	1750000	26.496	750000000	26.481	437500000000	26.496	156250000000000	26.496	1.71875e+17	26.485	0	26.486	3.125e+23	26.496	0	26.48	1.2207e+30	26.496	1.46484e+33
23.256	50	26.506	4000	26.516	1500000	26.516	750000000	26.501	500000000000	26.516	93750000000000	26.516	6.25e+16	26.505	0	26.506	3.125e+23	26.516	9.76563e+26	26.5	2.68555e+30	26.516	4.88281e+32
23.266	59	26.526	2500	26.536	1750000	26.536	1500000000	26.521	500000000000	26.536	62500000000000	26.536	7.8125e+16	26.525	4.6875e+20	26.526	1.5625e+23	26.536	9.76563e+26	26.52	1.2207e+30	26.536	4.88281e+32
23.276	38	26.546	2000	26.556	2000000	26.556	1250000000	26.541	1000000000000	26.556	93750000000000	26.556	1.09375e+17	26.545	7.8125e+20	26.546	2.73438e+23	26.556	1.95313e+27	26.54	1.70898e+30	26.556	2.44141e+32
23.286	60	26.566	2000	26.576	1000000	26.576	500000000	26.561	375000000000	26.576	62500000000000	26.576	9.375e+16	26.565	6.25e+20	26.566	2.34375e+23	26.576	1.95313e+27	26.56	9.76563e+29	26.576	7.32422e+32
23.296	42	26.586	2000	26.596	2000000	26.596	875000000	26.581	437500000000	26.596	93750000000000	26.596	1.25e+17	26.585	3.125e+20	26.586	2.34375e+23	26.596	9.76563e+26	26.58	1.2207e+30	26.596	7.32422e+32
23.306	50	26.606	3000	26.616	1500000	26.616	1000000000	26.601	625000000000	26.616	250000000000000	26.616	7.8125e+16	26.605	1.5625e+20	26.606	2.34375e+23	26.616	0	26.6	2.44141e+29	26.616	2.44141e+32
23.316	48	26.626	3000	26.636	1000000	26.636	1250000000	26.621	312500000000	26.636	125000000000000	26.636	1.71875e+17	26.625	6.25e+20	26.626	1.5625e+23	26.636	9.76563e+26	26.62	2.44141e+29	26.636	2.44141e+32
23.326	41	26.646	4000	26.656	2000000	26.656	875000000	26.641	312500000000	26.656	62500000000000	26.656	1.25e+17	26.645	0	26.646	2.34375e+23	26.656	9.76563e+26	26.64	7.32422e+29	26.656	0
23.336	24	26.666	4000	26.676	1750000	26.676	875000000	26.661	625000000000	26.676	31250000000000	26.676	1.71875e+17	26.665	1.5625e+20	26.666	3.51563e+23	26.676	9.76563e+26	26.66	4.88281e+29	26.676	1.2207e+33
23.346	29	26.686	2500	26.696	3750000	26.696	250000000	26.681	687500000000	26.696	125000000000000	26.696	1.09375e+17	26.685	7.8125e+20	26.686	1.17188e+23	26.696	2.92969e+27	26.68	1.2207e+30	26.696	1.46484e+33
23.356	28	26.706	4500	26.716	1000000	26.716	500000000	26.701	187500000000	26.716	187500000000000	26.716	1.09375e+17	26.705	3.125e+20	26.706	1.5625e+23	26.716	4.88281e+27	26.7	4.88281e+29	26.716	9.76563e+32
23.366	29	26.726	1500	26.736	1500000	26.736	1000000000	26.721	250000000000	26.736	93750000000000	26.736	2.03125e+17	26.725	0	26.726	2.73438e+23	26.736	0	26.72	4.88281e+29	26.736	7.32422e+32
23.376	23	26.746	4500	26.756	1500000	26.756	625000000	26.741	375000000000	26.756	125000000000000	26.756	1.09375e+17	26.745	1.5625e+20	26.746	2.34375e+23	26.756	2.92969e+27	26.74	9.76563e+29	26.756	1.2207e+33
23.386	23	26.766	4000	26.776	2000000	26.776	1500000000	26.761	375000000000	26.776	31250000000000	26.776	4.6875e+16	26.765	6.25e+20	26.766	1.5625e+23	26.776	2.92969e+27	26.76	7.32422e+29	26.776	4.88281e+32
23.396	27	26.786	2000	26.796	3000000	26.796	750000000	26.781	187500000000	26.796	187500000000000	26.796	1.40625e+17	26.785	9.375e+20	26.786	1.5625e+23	26.796	2.92969e+27	26.78	4.88281e+29	26.796	9.76563e+32
23.406	15	26.806	1500	26.816	1500000	26.816	1125000000	26.801	250000000000	26.816	31250000000000	26.816	1.25e+17	26.805	4.6875e+20	26.806	2.34375e+23	26.816	0	26.8	7.32422e+29	26.816	1.46484e+33
23.416	22	26.826	2500	26.836	750000	26.836	250000000	26.821	312500000000	26.836	93750000000000	26.836	6.25e+16	26.825	3.125e+20	26.826	5.07813e+23	26.836	1.95313e+27	26.82	7.32422e+29	26.836	2.44141e+32
23.426	20	26.846	3500	26.856	1250000	26.856	1000000000	26.841	125000000000	26.856	156250000000000	26.856	1.875e+17	26.845	3.125e+20	26.846	1.95313e+23	26.856	1.95313e+27	26.84	7.32422e+29	26.856	2.44141e+32
23.436	15	26.866	4000	26.876	3000000	26.876	625000000	26.861	250000000000	26.876	218750000000000	26.876	7.8125e+16	26.865	0	26.866	1.95313e+23	26.876	9.76563e+26	26.86	0	26.876	2.44141e+32
23.446	18	26.886	3000	26.896	1500000	26.896	1000000000	26.881	250000000000	26.896	125000000000000	26.896	1.40625e+17	26.885	3.125e+20	26.886	1.5625e+23	26.896	2.92969e+27	26.88	9.76563e+29	26.896	2.44141e+32
23.456	17	26.906	5500	26.916	500000	26.916	1500000000	26.901	62500000000	26.916	93750000000000	26.916	1.5625e+17	26.905	9.375e+20	26.906	2.34375e+23	26.916	2.92969e+27	26.9	7.32422e+29	26.916	1.2207e+33
23.466	21	26.926	1000	26.936	2250000	26.936	625000000	26.921	375000000000	26.936	125000000000000	26.936	3.125e+16	26.925	6.25e+20	26.926	1.5625e+23	26.936	2.92969e+27	26.92	1.2207e+30	26.936	9.76563e+32
23.476	13	26.946	2500	26.956	1750000	26.956	875000000	26.941	187500000000	26.956	156250000000000	26.956	1.40625e+17	26.945	4.6875e+20	26.946	2.34375e+23	26.956	3.90625e+27	26.94	4.88281e+29	26.956	0
23.486	15	26.966	2500	26.976	2000000	26.976	875000000	26.961	625000000000	26.976	281250000000000	26.976	1.09375e+17	26.965	0	26.966	1.17188e+23	26.976	0	26.96	1.70898e+30	26.976	2.44141e+32
23.496	12	26.986	1500	26.996	2000000	26.996	750000000	26.981	375000000000	26.996	156250000000000	26.996	6.25e+16	26.985	6.25e+20	26.986	1.95313e+23	26.996	2.92969e+27	26.98	1.2207e+30	26.996	9.76563e+32
23.506	16	27.006	3000	27.016	1250000	27.016	875000000	27.001	375000000000	27.016	93750000000000	27.016	1.40625e+17	27.005	1.5625e+20	27.006	1.5625e+23	27.016	9.76563e+26	27	7.32422e+29	27.016	2.44141e+32
23.516	6	27.026	2500	27.036	1750000	27.036	1000000000	27.021	562500000000	27.036	125000000000000	27.036	6.25e+16	27.025	1.09375e+21	27.026	1.17188e+23	27.036	1.95313e+27	27.02	9.76563e+29	27.036	2.19727e+33
23.526	22	27.046	1500	27.056	1500000	27.056	875000000	27.041	375000000000	27.056	62500000000000	27.056	7.8125e+16	27.045	3.125e+20	27.046	2.34375e+23	27.056	0	27.04	1.2207e+30	27.056	7.32422e+32
23.536	10	27.066	4500	27.076	1000000	27.076	625000000	27.061	187500000000	27.076	156250000000000	27.076	9.375e+16	27.065	1.5625e+20	27.066	3.51563e+23	27.076	9.76563e+26	27.06	9.76563e+29	27.076	9.76563e+32
23.546	4	27.086	3500	27.096	2500000	27.096	1375000000	27.081	125000000000	27.096	93750000000000	27.096	1.5625e+17	27.085	6.25e+20	27.086	3.90625e+22	27.096	0	27.08	4.88281e+29	27.096	4.88281e+32
23.556	9	27.106	3500	27.116	1000000	27.116	1000000000	27.101	375000000000	27.116	156250000000000	27.116	9.375e+16	27.105	4.6875e+20	27.106	2.34375e+23	27.116	9.76563e+26	27.1	7.32422e+29	27.116	1.95313e+33
23.566	9	27.126	2500	27.136	1250000	27.136	625000000	27.121	375000000000	27.136	250000000000000	27.136	9.375e+16	27.125	3.125e+20	27.126	3.125e+23	27.136	3.90625e+27	27.12	7.32422e+29	27.136	4.88281e+32
23.576	12	27.146	3500	27.156	2000000	27.156	1000000000	27.141	687500000000	27.156	125000000000000	27.156	6.25e+16	27.145	0	27.146	2.73438e+23	27.156	2.92969e+27	27.14	4.88281e+29	27.156	4.88281e+32
23.586	11	27.166	0	27.176	2250000	27.176	1000000000	27.161	625000000000	27.176	187500000000000	27.176	1.5625e+17	27.165	1.5625e+20	27.166	3.125e+23	27.176	1.95313e+27	27.16	7.32422e+29	27.176	1.70898e+33
23.596	7	27.186	2000	27.196	1250000	27.196	500000000	27.181	187500000000	27.196	187500000000000	27.196	2.1875e+17	27.185	0	27.186	1.5625e+23	27.196	2.92969e+27	27.18	9.76563e+29	27.196	0
23.606	8	27.206	3000	27.216	1000000	27.216	1250000000	27.201	62500000000	27.216	156250000000000	27.216	1.25e+17	27.205	0	27.206	1.5625e+23	27.216	0	27.2	4.88281e+29	27.216	7.32422e+32
23.616	14	27.226	3500	27.236	250000	27.236	500000000	27.221	875000000000	27.236	156250000000000	27.236	1.875e+17	27.225	3.125e+20	27.226	1.17188e+23	27.236	3.90625e+27	27.22	0	27.236	0
23.626	8	27.246	4000	27.256	1250000	27.256	625000000	27.241	250000000000	27.256	31250000000000	27.256	6.25e+16	27.245	0	27.246	2.73438e+23	27.256	9.76563e+26	27.24	1.70898e+30	27.256	9.76563e+32
23.636	14	27.266	2000	27.276	1500000	27.276	625000000	27.261	125000000000	27.276	31250000000000	27.276	2.1875e+17	27.265	1.5625e+20	27.266	1.95313e+23	27.276	4.88281e+27	27.26	4.88281e+29	27.276	4.88281e+32
23.646	10	27.286	2000	27.296	1750000	27.296	625000000	27.281	500000000000	27.296	437500000000000	27.296	1.25e+17	27.285	1.5625e+20	27.286	0	27.296	1.95313e+27	27.28	7.32422e+29	27.296	1.2207e+33
23.656	13	27.306	2500	27.316	750000	27.316	1250000000	27.301	437500000000	27.316	125000000000000	27.316	9.375e+16	27.305	1.5625e+20	27.306	1.95313e+23	27.316	0	27.3	0	27.316	4.88281e+32
23.666	9	27.326	2500	27.336	1750000	27.336	750000000	27.321	500000000000	27.336	156250000000000	27.336	1.09375e+17	27.325	3.125e+20	27.326	3.51563e+23	27.336	5.85938e+27	27.32	7.32422e+29	27.336	9.76563e+32
23.676	6	27.346	2500	27.356	1500000	27.356	625000000	27.341	687500000000	27.356	93750000000000	27.356	9.375e+16	27.345	6.25e+20	27.346	2.34375e+23	27.356	3.90625e+27	27.34	9.76563e+29	27.356	4.88281e+32
23.686	13	27.366	1500	27.376	1500000	27.376	875000000	27.361	250000000000	27.376	250000000000000	27.376	1.09375e+17	27.365	6.25e+20	27.366	3.51563e+23	27.376	9.76563e+26	27.36	1.2207e+30	27.376	9.76563e+32
23.696	7	27.386	2000	27.396	1250000	27.396	250000000	27.381	687500000000	27.396	156250000000000	27.396	1.25e+17	27.385	1.5625e+20	27.386	1.5625e+23	27.396	0	27.38	4.88281e+29	27.396	7.32422e+32
23.706	7	27.406	2000	27.416	2250000	27.416	1375000000	27.401	375000000000	27.416	187500000000000	27.416	7.8125e+16	27.405	1.5625e+20	27.406	2.73438e+23	27.416	4.88281e+27	27.4	4.88281e+29	27.416	7.32422e+32
23.716	5	27.426	3500	27.436	1500000	27.436	1250000000	27.421	375000000000	27.436	156250000000000	27.436	1.25e+17	27.425	3.125e+20	27.426	1.5625e+23	27.436	1.95313e+27	27.42	9.76563e+29	27.436	4.88281e+32
23.726	5	27.446	2000	27.456	500000	27.456	1250000000	27.441	625000000000	27.456	125000000000000	27.456	1.25e+17	27.445	3.125e+20	27.446	1.5625e+23	27.456	9.76563e+26	27.44	1.2207e+30	27.456	2.44141e+32
23.736	9	27.466	3500	27.476	1000000	27.476	1500000000	27.461	687500000000	27.476	62500000000000	27.476	1.25e+17	27.465	4.6875e+20	27.466	1.95313e+23	27.476	2.92969e+27	27.46	4.88281e+29	27.476	1.2207e+33
23.746	8	27.486	500	27.496	2250000	27.496	625000000	27.481	375000000000	27.496	31250000000000	27.496	6.25e+16	27.485	3.125e+20	27.486	2.34375e+23	27.496	3.90625e+27	27.48	7.32422e+29	27.496	2.44141e+32
23.756	3	27.506	1500	27.516	1000000	27.516	750000000	27.501	375000000000	27.516	156250000000000	27.516	1.5625e+17	27.505	3.125e+20	27.506	1.17188e+23	27.516	1.95313e+27	27.5	9.76563e+29	27.516	1.2207e+33
23.766	9	27.526	4500	27.536	500000	27.536	1000000000	27.521	437500000000	27.536	125000000000000	27.536	1.25e+17	27.525	1.5625e+20	27.526	2.34375e+23	27.536	1.95313e+27	27.52	7.32422e+29	27.536	7.32422e+32
23.776	7	27.546	3500	27.556	2500000	27.556	1625000000	27.541	250000000000	27.556	218750000000000	27.556	9.375e+16	27.545	3.125e+20	27.546	3.125e+23	27.556	2.92969e+27	27.54	7.32422e+29	27.556	7.32422e+32
23.786	2	27.566	2500	27.576	500000	27.576	1750000000	27.561	312500000000	27.576	62500000000000	27.576	6.25e+16	27.565	6.25e+20	27.566	1.95313e+23	27.576	2.92969e+27	27.56	1.46484e+30	27.576	1.2207e+33
23.796	9	27.586	1000	27.596	1250000	27.596	750000000	27.581	312500000000	27.596	218750000000000	27.596	7.8125e+16	27.585	3.125e+20	27.586	1.95313e+23	27.596	1.95313e+27	27.58	4.88281e+29	27.596	0
23.806	10	27.606	500	27.616	1000000	27.616	1750000000	27.601	500000000000	27.616	93750000000000	27.616	9.375e+16	27.605	0	27.606	7.8125e+22	27.616	1.95313e+27	27.6	1.2207e+30	27.616	1.2207e+33
23.816	4	27.626	1000	27.636	2750000	27.636	1625000000	27.621	500000000000	27.636	125000000000000	27.636	1.09375e+17	27.625	1.5625e+20	27.626	2.34375e+23	27.636	9.76563e+26	27.62	9.76563e+29	27.636	7.32422e+32
23.826	5	27.646	3000	27.656	1500000	27.656	750000000	27.641	437500000000	27.656	218750000000000	27.656	1.40625e+17	27.645	1.5625e+20	27.646	3.51563e+23	27.656	2.92969e+27	27.64	0	27.656	7.32422e+32
23.836	5	27.666	2500	27.676	1000000	27.676	500000000	27.661	562500000000	27.676	156250000000000	27.676	7.8125e+16	27.665	4.6875e+20	27.666	3.51563e+23	27.676	1.95313e+27	27.66	7.32422e+29	27.676	4.88281e+32
23.846	5	27.686	2500	27.696	1500000	27.696	750000000	27.681	125000000000	27.696	156250000000000	27.696	1.09375e+17	27.685	1.5625e+20	27.686	3.125e+23	27.696	2.92969e+27	27.68	0	27.696	7.32422e+32
23.856	8	27.706	4000	27.716	1500000	27.716	750000000	27.701	437500000000	27.716	125000000000000	27.716	9.375e+16	27.705	4.6875e+20	27.706	1.5625e+23	27.716	2.92969e+27	27.7	7.32422e+29	27.716	1.70898e+33
23.866	7	27.726	5000	27.736	1750000	27.736	750000000	27.721	312500000000	27.736	187500000000000	27.736	1.25e+17	27.725	6.25e+20	27.726	1.95313e+23	27.736	2.92969e+27	27.72	0	27.736	4.88281e+32
23.876	6	27.746	1500	27.756	2000000	27.756	500000000	27.741	437500000000	27.756	125000000000000	27.756	6.25e+16	27.745	6.25e+20	27.746	1.17188e+23	27.756	3.90625e+27	27.74	4.88281e+29	27.756	4.88281e+32
23.886	3	27.766	3000	27.776	1750000	27.776	1250000000	27.761	562500000000	27.776	93750000000000	27.776	1.71875e+17	27.765	7.8125e+20	27.766	1.5625e+23	27.776	1.95313e+27	27.76	1.2207e+30	27.776	7.32422e+32
23.896	4	27.786	3000	27.796	2000000	27.796	1250000000	27.781	625000000000	27.796	125000000000000	27.796	9.375e+16	27.785	1.5625e+20	27.786	1.17188e+23	27.796	2.92969e+27	27.78	0	27.796	0
23.906	7	27.806	2000	27.816	1750000	27.816	1000000000	27.801	875000000000	27.816	187500000000000	27.816	7.8125e+16	27.805	1.5625e+20	27.806	3.51563e+23	27.816	3.90625e+27	27.8	4.88281e+29	27.816	9.76563e+32
23.916	7	27.826	3000	27.836	1000000	27.836	1125000000	27.821	62500000000	27.836	0	27.836	1.71875e+17	27.825	9.375e+20	27.826	1.95313e+23	27.836	3.90625e+27	27.82	9.76563e+29	27.836	7.32422e+32
23.926	4	27.846	2000	27.856	3500000	27.856	625000000	27.841	687500000000	27.856	93750000000000	27.856	1.25e+17	27.845	1.5625e+20	27.846	1.5625e+23	27.856	1.95313e+27	27.84	7.32422e+29	27.856	7.32422e+32
23.936	4	27.866	2500	27.876	1000000	27.876	1375000000	27.861	375000000000	27.876	250000000000000	27.876	1.40625e+17	27.865	1.5625e+20	27.866	3.90625e+22	27.876	9.76563e+26	27.86	1.46484e+30	27.876	2.44141e+32
23.946	7	27.886	2000	27.896	2000000	27.896	375000000	27.881	500000000000	27.896	156250000000000	27.896	6.25e+16	27.885	3.125e+20	27.886	2.34375e+23	27.896	9.76563e+26	27.88	7.32422e+29	27.896	1.2207e+33
23.956	6	27.906	2000	27.916	2250000	27.916	500000000	27.901	187500000000	27.916	156250000000000	27.916	6.25e+16	27.905	0	27.906	3.51563e+23	27.916	9.76563e+26	27.9	1.2207e+30	27.916	1.46484e+33
23.966	8	27.926	4000	27.936	2000000	27.936	375000000	27.921	687500000000	27.936	93750000000000	27.936	1.09375e+17	27.925	0	27.926	2.73438e+23	27.936	2.92969e+27	27.92	7.32422e+29	27.936	2.44141e+32
23.976	5	27.946	1000	27.956	1500000	27.956	875000000	27.941	125000000000	27.956	31250000000000	27.956	9.375e+16	27.945	4.6875e+20	27.946	2.73438e+23	27.956	9.76563e+26	27.94	4.88281e+29	27.956	7.32422e+32
23.986	8	27.966	1500	27.976	1000000	27.976	250000000	27.961	562500000000	27.976	250000000000000	27.976	1.25e+17	27.965	6.25e+20	27.966	2.73438e+23	27.976	0	27.96	1.2207e+30	27.976	1.2207e+33
23.996	13	27.986	5500	27.996	750000	27.996	750000000	27.981	437500000000	27.996	343750000000000	27.996	9.375e+16	27.985	4.6875e+20	27.986	1.95313e+23	27.996	3.90625e+27	27.98	7.32422e+29	27.996	9.76563e+32
24.006	9	28.006	2000	28.016	2000000	28.016	625000000	28.001	437500000000	28.016	187500000000000	28.016	1.5625e+17	28.005	4.6875e+20	28.006	3.125e+23	28.016	1.95313e+27	28	4.88281e+29	28.016	1.2207e+33
24.016	5	28.026	2500	28.036	1250000	28.036	875000000	28.021	500000000000	28.036	218750000000000	28.036	1.875e+17	28.025	7.8125e+20	28.026	1.5625e+23	28.036	0	28.02	4.88281e+29	28.036	4.88281e+32
24.026	2	28.046	2000	28.056	250000	28.056	1500000000	28.041	437500000000	28.056	281250000000000	28.056	1.5625e+17	28.045	4.6875e+20	28.046	3.51563e+23	28.056	9.76563e+26	28.04	9.76563e+29	28.056	7.32422e+32
24.036	6	28.066	500	28.076	1500000	28.076	875000000	28.061	250000000000	28.076	187500000000000	28.076	2.8125e+17	28.065	3.125e+20	28.066	2.34375e+23	28.076	1.95313e+27	28.06	1.2207e+30	28.076	0
24.046	7	28.086	4500	28.096	1000000	28.096	375000000	28.081	562500000000	28.096	218750000000000	28.096	1.09375e+17	28.085	3.125e+20	28.086	1.95313e+23	28.096	4.88281e+27	28.08	4.88281e+29	28.096	4.88281e+32
24.056	3	28.106	7500	28.116	1750000	28.116	750000000	28.101	625000000000	28.116	187500000000000	28.116	1.40625e+17	28.105	1.5625e+20	28.106	2.34375e+23	28.116	0	28.1	7.32422e+29	28.116	0
24.066	9	28.126	3500	28.136	1000000	28.136	250000000	28.121	562500000000	28.136	156250000000000	28.136	7.8125e+16	28.125	3.125e+20	28.126	2.34375e+23	28.136	9.76563e+26	28.12	9.76563e+29	28.136	4.88281e+32
24.076	7	28.146	500	28.156	1000000	28.156	625000000	28.141	187500000000	28.156	250000000000000	28.156	1.09375e+17	28.145	3.125e+20	28.146	1.17188e+23	28.156	1.95313e+27	28.14	2.44141e+29	28.156	7.32422e+32
24.086	7	28.166	3000	28.176	2000000	28.176	875000000	28.161	187500000000	28.176	187500000000000	28.176	1.25e+17	28.165	4.6875e+20	28.166	1.5625e+23	28.176	3.90625e+27	28.16	9.76563e+29	28.176	1.2207e+33
24.096	9	28.186	3500	28.196	1500000	28.196	750000000	28.181	250000000000	28.196	156250000000000	28.196	1.25e+17	28.185	7.8125e+20	28.186	2.73438e+23	28.196	0	28.18	4.88281e+29	28.196	0
24.106	7	28.206	0	28.216	1250000	28.216	1375000000	28.201	562500000000	28.216	125000000000000	28.216	7.8125e+16	28.205	0	28.206	1.95313e+23	28.216	0	28.2	0	28.216	9.76563e+32
24.116	6	28.226	4500	28.236	1750000	28.236	625000000	28.221	500000000000	28.236	62500000000000	28.236	4.6875e+16	28.225	1.5625e+20	28.226	7.8125e+22	28.236	9.76563e+26	28.22	1.2207e+30	28.236	4.88281e+32
24.126	2	28.246	3000	28.256	750000	28.256	1000000000	28.241	250000000000	28.256	125000000000000	28.256	9.375e+16	28.245	9.375e+20	28.246	2.34375e+23	28.256	0	28.24	7.32422e+29	28.256	7.32422e+32
24.136	7	28.266	5500	28.276	2000000	28.276	1250000000	28.261	437500000000	28.276	156250000000000	28.276	1.71875e+17	28.265	3.125e+20	28.266	3.125e+23	28.276	1.95313e+27	28.26	2.44141e+29	28.276	7.32422e+32
24.146	8	28.286	2500	28.296	2500000	28.296	500000000	28.281	375000000000	28.296	156250000000000	28.296	9.375e+16	28.285	3.125e+20	28.286	3.51563e+23	28.296	9.76563e+26	28.28	9.76563e+29	28.296	9.76563e+32
24.156	6	28.306	6000	28.316	750000	28.316	1500000000	28.301	125000000000	28.316	187500000000000	28.316	1.5625e+17	28.305	0	28.306	1.5625e+23	28.316	0	28.3	4.88281e+29	28.316	7.32422e+32
24.166	10	28.326	2000	28.336	1500000	28.336	1000000000	28.321	312500000000	28.336	125000000000000	28.336	1.71875e+17	28.325	6.25e+20	28.326	3.90625e+23	28.336	3.90625e+27	28.32	0	28.336	9.76563e+32
24.176	3	28.346	4500	28.356	1000000	28.356	500000000	28.341	1000000000000	28.356	125000000000000	28.356	1.875e+17	28.345	7.8125e+20	28.346	2.34375e+23	28.356	2.92969e+27	28.34	4.88281e+29	28.356	9.76563e+32
24.186	7	28.366	2000	28.376	1250000	28.376	625000000	28.361	312500000000	28.376	156250000000000	28.376	4.6875e+16	28.365	6.25e+20	28.366	2.73438e+23	28.376	0	28.36	9.76563e+29	28.376	1.2207e+33
24.196	8	28.386	3000	28.396	0	28.396	500000000	28.381	562500000000	28.396	93750000000000	28.396	1.40625e+17	28.385	6.25e+20	28.386	2.34375e+23	28.396	0	28.38	2.44141e+29	28.396	4.88281e+32
24.206	11	28.406	4000	28.416	2000000	28.416	1125000000	28.401	375000000000	28.416	156250000000000	28.416	1.40625e+17	28.405	4.6875e+20	28.406	1.95313e+23	28.416	9.76563e+26	28.4	7.32422e+29	28.416	9.76563e+32
24.216	10	28.426	2000	28.436	2250000	28.436	875000000	28.421	687500000000	28.436	218750000000000	28.436	1.40625e+17	28.425	1.5625e+20	28.426	1.95313e+23	28.436	2.92969e+27	28.42	4.88281e+29	28.436	7.32422e+32
24.226	8	28.446	1000	28.456	1750000	28.456	1125000000	28.441	250000000000	28.456	218750000000000	28.456	2.34375e+17	28.445	7.8125e+20	28.446	7.8125e+22	28.456	2.92969e+27	28.44	1.2207e+30	28.456	7.32422e+32
24.236	12	28.466	2000	28.476	1250000	28.476	625000000	28.461	437500000000	28.476	187500000000000	28.476	7.8125e+16	28.465	3.125e+20	28.466	2.73438e+23	28.476	9.76563e+26	28.46	1.95313e+30	28.476	7.32422e+32
24.246	4	28.486	2000	28.496	1250000	28.496	750000000	28.481	562500000000	28.496	187500000000000	28.496	1.09375e+17	28.485	4.6875e+20	28.486	1.95313e+23	28.496	2.92969e+27	28.48	7.32422e+29	28.496	1.2207e+33
24.256	7	28.506	4000	28.516	2250000	28.516	1000000000	28.501	312500000000	28.516	156250000000000	28.516	1.71875e+17	28.505	6.25e+20	28.506	3.125e+23	28.516	3.90625e+27	28.5	9.76563e+29	28.516	9.76563e+32
24.266	10	28.526	4000	28.536	2250000	28.536	500000000	28.521	562500000000	28.536	156250000000000	28.536	9.375e+16	28.525	9.375e+20	28.526	3.51563e+23	28.536	2.92969e+27	28.52	7.32422e+29	28.536	7.32422e+32
24.276	8	28.546	2000	28.556	750000	28.556	625000000	28.541	187500000000	28.556	93750000000000	28.556	1.09375e+17	28.545	4.6875e+20	28.546	2.73438e+23	28.556	1.95313e+27	28.54	1.46484e+30	28.556	7.32422e+32
24.286	7	28.566	4500	28.576	2250000	28.576	1500000000	28.561	437500000000	28.576	218750000000000	28.576	1.25e+17	28.565	4.6875e+20	28.566	1.5625e+23	28.576	9.76563e+26	28.56	7.32422e+29	28.576	0
24.296	2	28.586	2000	28.596	2500000	28.596	1000000000	28.581	375000000000	28.596	156250000000000	28.596	6.25e+16	28.585	1.5625e+20	28.586	1.5625e+23	28.596	1.95313e+27	28.58	4.88281e+29	28.596	9.76563e+32
24.306	8	28.606	4000	28.616	2500000	28.616	625000000	28.601	625000000000	28.616	218750000000000	28.616	1.25e+17	28.605	3.125e+20	28.606	1.95313e+23	28.616	1.95313e+27	28.6	9.76563e+29	28.616	4.88281e+32
24.316	3	28.626	5000	28.636	750000	28.636	875000000	28.621	250000000000	28.636	31250000000000	28.636	9.375e+16	28.625	0	28.626	1.95313e+23	28.636	9.76563e+26	28.62	2.44141e+29	28.636	1.46484e+33
24.326	9	28.646	2500	28.656	2750000	28.656	1000000000	28.641	687500000000	28.656	156250000000000	28.656	7.8125e+16	28.645	6.25e+20	28.646	1.5625e+23	28.656	9.76563e+26	28.64	2.19727e+30	28.656	1.2207e+33
24.336	3	28.666	4000	28.676	2500000	28.676	1125000000	28.661	437500000000	28.676	187500000000000	28.676	1.25e+17	28.665	3.125e+20	28.666	1.17188e+23	28.676	1.95313e+27	28.66	2.44141e+29	28.676	0
24.346	6	28.686	6000	28.696	1000000	28.696	500000000	28.681	375000000000	28.696	312500000000000	28.696	1.25e+17	28.685	3.125e+20	28.686	1.5625e+23	28.696	9.76563e+26	28.68	9.76563e+29	28.696	4.88281e+32
24.356	7	28.706	1500	28.716	2000000	28.716	875000000	28.701	437500000000	28.716	218750000000000	28.716	3.125e+16	28.705	0	28.706	3.90625e+23	28.716	1.95313e+27	28.7	1.46484e+30	28.716	7.32422e+32
24.366	3	28.726	4000	28.736	1750000	28.736	1000000000	28.721	750000000000	28.736	250000000000000	28.736	1.09375e+17	28.725	0	28.726	1.95313e+23	28.736	2.92969e+27	28.72	9.76563e+29	28.736	0
24.376	6	28.746	2500	28.756	1000000	28.756	875000000	28.741	562500000000	28.756	93750000000000	28.756	9.375e+16	28.745	7.8125e+20	28.746	7.8125e+22	28.756	0	28.74	9.76563e+29	28.756	9.76563e+32
24.386	11	28.766	3000	28.776	2000000	28.776	1125000000	28.761	375000000000	28.776	156250000000000	28.776	9.375e+16	28.765	7.8125e+20	28.766	4.29688e+23	28.776	2.92969e+27	28.76	1.2207e+30	28.776	9.76563e+32
24.396	5	28.786	3000	28.796	2500000	28.796	1375000000	28.781	625000000000	28.796	0	28.796	1.09375e+17	28.785	3.125e+20	28.786	1.17188e+23	28.796	0	28.78	7.32422e+29	28.796	2.44141e+32
24.406	4	28.806	4500	28.816	2000000	28.816	1000000000	28.801	250000000000	28.816	218750000000000	28.816	1.71875e+17	28.805	4.6875e+20	28.806	1.17188e+23	28.816	9.76563e+26	28.8	0	28.816	7.32422e+32
24.416	6	28.826	3000	28.836	750000	28.836	1375000000	28.821	687500000000	28.836	125000000000000	28.836	1.5625e+17	28.825	1.5625e+20	28.826	3.51563e+23	28.836	3.90625e+27	28.82	9.76563e+29	28.836	7.32422e+32
24.426	5	28.846	7500	28.856	2750000	28.856	875000000	28.841	250000000000	28.856	93750000000000	28.856	1.40625e+17	28.845	6.25e+20	28.846	7.8125e+22	28.856	2.92969e+27	28.84	4.88281e+29	28.856	4.88281e+32
24.436	2	28.866	2000	28.876	1000000	28.876	1000000000	28.861	500000000000	28.876	93750000000000	28.876	7.8125e+16	28.865	4.6875e+20	28.866	2.73438e+23	28.876	3.90625e+27	28.86	2.44141e+29	28.876	7.32422e+32
24.446	4	28.886	2500	28.896	2000000	28.896	1500000000	28.881	187500000000	28.896	93750000000000	28.896	1.71875e+17	28.885	6.25e+20	28.886	4.6875e+23	28.896	5.85938e+27	28.88	4.88281e+29	28.896	1.70898e+33
24.456	1	28.906	3500	28.916	2000000	28.916	1375000000	28.901	250000000000	28.916	187500000000000	28.916	7.8125e+16	28.905	1.5625e+20	28.906	3.125e+23	28.916	2.92969e+27	28.9	1.2207e+30	28.916	0
24.466	8	28.926	2500	28.936	750000	28.936	875000000	28.921	562500000000	28.936	156250000000000	28.936	6.25e+16	28.925	7.8125e+20	28.926	3.51563e+23	28.936	2.92969e+27	28.92	7.32422e+29	28.936	4.88281e+32
24.476	7	28.946	4000	28.956	1500000	28.956	375000000	28.941	312500000000	28.956	218750000000000	28.956	3.125e+16	28.945	3.125e+20	28.946	3.51563e+23	28.956	1.95313e+27	28.94	4.88281e+29	28.956	9.76563e+32
24.486	6	28.966	3000	28.976	1500000	28.976	1500000000	28.961	500000000000	28.976	281250000000000	28.976	9.375e+16	28.965	0	28.966	1.17188e+23	28.976	0	28.96	2.44141e+29	28.976	4.88281e+32
24.496	6	28.986	4000	28.996	1750000	28.996	875000000	28.981	875000000000	28.996	312500000000000	28.996	9.375e+16	28.985	0	28.986	1.17188e+23	28.996	9.76563e+26	28.98	9.76563e+29	28.996	2.44141e+32
24.506	3	29.006	5000	29.016	1000000	29.016	1000000000	29.001	375000000000	29.016	218750000000000	29.016	4.6875e+16	29.005	9.375e+20	29.006	3.125e+23	29.016	3.90625e+27	29	9.76563e+29	29.016	9.76563e+32
24.516	0	29.026	5500	29.036	2000000	29.036	875000000	29.021	375000000000	29.036	437500000000000	29.036	1.40625e+17	29.025	7.8125e+20	29.026	1.95313e+23	29.036	1.95313e+27	29.02	2.44141e+29	29.036	2.44141e+32
24.526	2	29.046	4000	29.056	1000000	29.056	750000000	29.041	250000000000	29.056	156250000000000	29.056	1.09375e+17	29.045	3.125e+20	29.046	1.95313e+23	29.056	2.92969e+27	29.04	1.46484e+30	29.056	7.32422e+32
24.536	5	29.066	6000	29.076	1500000	29.076	375000000	29.061	375000000000	29.076	156250000000000	29.076	6.25e+16	29.065	4.6875e+20	29.066	7.8125e+22	29.076	1.95313e+27	29.06	4.88281e+29	29.076	7.32422e+32
24.546	5	29.086	4500	29.096	1500000	29.096	1250000000	29.081	562500000000	29.096	125000000000000	29.096	1.25e+17	29.085	3.125e+20	29.086	0	29.096	9.76563e+26	29.08	4.88281e+29	29.096	0
24.556	6	29.106	10000	29.116	2000000	29.116	250000000	29.101	375000000000	29.116	156250000000000	29.116	1.40625e+17	29.105	3.125e+20	29.106	3.90625e+23	29.116	2.92969e+27	29.1	7.32422e+29	29.116	0
24.566	5	29.126	4500	29.136	2750000	29.136	375000000	29.121	562500000000	29.136	187500000000000	29.136	1.25e+17	29.125	3.125e+20	29.126	3.90625e+22	29.136	9.76563e+26	29.12	4.88281e+29	29.136	1.70898e+33
24.576	8	29.146	4000	29.156	1750000	29.156	1375000000	29.141	437500000000	29.156	156250000000000	29.156	1.5625e+17	29.145	4.6875e+20	29.146	1.95313e+23	29.156	9.76563e+26	29.14	9.76563e+29	29.156	2.44141e+32
24.586	9	29.166	6500	29.176	1000000	29.176	625000000	29.161	562500000000	29.176	62500000000000	29.176	9.375e+16	29.165	3.125e+20	29.166	3.90625e+23	29.176	2.92969e+27	29.16	4.88281e+29	29.176	2.44141e+32
24.596	9	29.186	5000	29.196	2250000	29.196	1000000000	29.181	500000000000	29.196	187500000000000	29.196	1.09375e+17	29.185	6.25e+20	29.186	2.34375e+23	29.196	6.83594e+27	29.18	1.95313e+30	29.196	4.88281e+32
24.606	4	29.206	4000	29.216	2250000	29.216	625000000	29.201	375000000000	29.216	250000000000000	29.216	7.8125e+16	29.205	3.125e+20	29.206	1.17188e+23	29.216	0	29.2	2.44141e+29	29.216	4.88281e+32
24.616	8	29.226	8000	29.236	3000000	29.236	875000000	29.221	312500000000	29.236	62500000000000	29.236	9.375e+16	29.225	1.5625e+20	29.226	2.73438e+23	29.236	1.95313e+27	29.22	4.88281e+29	29.236	9.76563e+32
24.626	5	29.246	5500	29.256	4500000	29.256	1875000000	29.241	875000000000	29.256	250000000000000	29.256	1.5625e+17	29.245	4.6875e+20	29.246	1.17188e+23	29.256	9.76563e+26	29.24	4.88281e+29	29.256	4.88281e+32
24.636	7	29.266	9500	29.276	3500000	29.276	1125000000	29.261	500000000000	29.276	187500000000000	29.276	1.09375e+17	29.265	0	29.266	7.8125e+22	29.276	4.88281e+27	29.26	4.88281e+29	29.276	7.32422e+32
24.646	4	29.286	6500	29.296	1000000	29.296	1375000000	29.281	312500000000	29.296	312500000000000	29.296	4.6875e+16	29.285	0	29.286	1.5625e+23	29.296	3.90625e+27	29.28	9.76563e+29	29.296	9.76563e+32
24.656	4	29.306	7500	29.316	2250000	29.316	1000000000	29.301	562500000000	29.316	156250000000000	29.316	7.8125e+16	29.305	3.125e+20	29.306	1.17188e+23	29.316	2.92969e+27	29.3	7.32422e+29	29.316	4.88281e+32
24.666	4	29.326	7500	29.336	2000000	29.336	750000000	29.321	187500000000	29.336	156250000000000	29.336	7.8125e+16	29.325	3.125e+20	29.326	7.8125e+22	29.336	2.92969e+27	29.32	9.76563e+29	29.336	7.32422e+32
24.676	6	29.346	6500	29.356	3250000	29.356	375000000	29.341	625000000000	29.356	62500000000000	29.356	1.09375e+17	29.345	6.25e+20	29.346	2.73438e+23	29.356	0	29.34	2.44141e+29	29.356	4.88281e+32
24.686	3	29.366	8000	29.376	2250000	29.376	1000000000	29.361	375000000000	29.376	125000000000000	29.376	7.8125e+16	29.365	4.6875e+20	29.366	1.5625e+23	29.376	2.92969e+27	29.36	4.88281e+29	29.376	9.76563e+32
24.696	8	29.386	8500	29.396	4000000	29.396	1000000000	29.381	625000000000	29.396	187500000000000	29.396	1.71875e+17	29.385	3.125e+20	29.386	3.125e+23	29.396	9.76563e+26	29.38	9.76563e+29	29.396	1.2207e+33
24.706	4	29.406	7500	29.416	2750000	29.416	500000000	29.401	312500000000	29.416	250000000000000	29.416	1.40625e+17	29.405	3.125e+20	29.406	2.34375e+23	29.416	3.90625e+27	29.4	1.2207e+30	29.416	0
24.716	8	29.426	9500	29.436	2250000	29.436	500000000	29.421	312500000000	29.436	187500000000000	29.436	4.6875e+16	29.425	0	29.426	2.34375e+23	29.436	9.76563e+26	29.42	4.88281e+29	29.436	4.88281e+32
24.726	9	29.446	9000	29.456	3500000	29.456	1125000000	29.441	562500000000	29.456	93750000000000	29.456	1.71875e+17	29.445	1.5625e+20	29.446	3.125e+23	29.456	9.76563e+26	29.44	2.44141e+29	29.456	9.76563e+32
24.736	3	29.466	15000	29.476	2000000	29.476	625000000	29.461	187500000000	29.476	93750000000000	29.476	7.8125e+16	29.465	7.8125e+20	29.466	2.73438e+23	29.476	1.95313e+27	29.46	4.88281e+29	29.476	4.88281e+32
24.746	10	29.486	18000	29.496	1500000	29.496	1000000000	29.481	625000000000	29.496	187500000000000	29.496	9.375e+16	29.485	1.5625e+20	29.486	1.95313e+23	29.496	2.92969e+27	29.48	7.32422e+29	29.496	2.44141e+32
24.756	3	29.506	9500	29.516	2250000	29.516	125000000	29.501	500000000000	29.516	31250000000000	29.516	1.09375e+17	29.505	3.125e+20	29.506	1.95313e+23	29.516	4.88281e+27	29.5	2.44141e+29	29.516	2.44141e+32
24.766	5	29.526	12500	29.536	3750000	29.536	625000000	29.521	312500000000	29.536	62500000000000	29.536	7.8125e+16	29.525	9.375e+20	29.526	3.90625e+22	29.536	2.92969e+27	29.52	1.2207e+30	29.536	0
24.776	4	29.546	21000	29.556	3000000	29.556	875000000	29.541	437500000000	29.556	125000000000000	29.556	6.25e+16	29.545	3.125e+20	29.546	1.95313e+23	29.556	2.92969e+27	29.54	7.32422e+29	29.556	0
24.786	9	29.566	18000	29.576	3000000	29.576	1125000000	29.561	375000000000	29.576	62500000000000	29.576	1.25e+17	29.565	7.8125e+20	29.566	2.73438e+23	29.576	1.95313e+27	29.56	0	29.576	7.32422e+32
24.796	2	29.586	18500	29.596	3000000	29.596	500000000	29.581	500000000000	29.596	187500000000000	29.596	6.25e+16	29.585	1.5625e+20	29.586	1.5625e+23	29.596	3.90625e+27	29.58	4.88281e+29	29.596	1.95313e+33
24.806	8	29.606	23000	29.616	3750000	29.616	750000000	29.601	437500000000	29.616	187500000000000	29.616	9.375e+16	29.605	4.6875e+20	29.606	7.8125e+22	29.616	9.76563e+26	29.6	4.88281e+29	29.616	9.76563e+32
24.816	6	29.626	24000	29.636	4750000	29.636	875000000	29.621	437500000000	29.636	93750000000000	29.636	7.8125e+16	29.625	6.25e+20	29.626	3.51563e+23	29.636	0	29.62	7.32422e+29	29.636	9.76563e+32
24.826	3	29.646	27000	29.656	8500000	29.656	625000000	29.641	625000000000	29.656	125000000000000	29.656	7.8125e+16	29.645	0	29.646	1.17188e+23	29.656	5.85938e+27	29.64	7.32422e+29	29.656	7.32422e+32
24.836	7	29.666	25000	29.676	6750000	29.676	1125000000	29.661	500000000000	29.676	250000000000000	29.676	1.09375e+17	29.665	4.6875e+20	29.666	1.5625e+23	29.676	1.95313e+27	29.66	4.88281e+29	29.676	1.2207e+33
24.846	1	29.686	33500	29.696	5250000	29.696	500000000	29.681	312500000000	29.696	125000000000000	29.696	1.09375e+17	29.685	7.8125e+20	29.686	3.51563e+23	29.696	9.76563e+26	29.68	0	29.696	2.44141e+32
24.856	6	29.706	30500	29.716	6000000	29.716	500000000	29.701	437500000000	29.716	0	29.716	6.25e+16	29.705	1.5625e+20	29.706	1.17188e+23	29.716	9.76563e+26	29.7	7.32422e+29	29.716	0
24.866	7	29.726	32000	29.736	6750000	29.736	500000000	29.721	125000000000	29.736	218750000000000	29.736	1.09375e+17	29.725	6.25e+20	29.726	1.95313e+23	29.736	0	29.72	7.32422e+29	29.736	1.2207e+33
24.876	5	29.746	48000	29.756	8250000	29.756	875000000	29.741	562500000000	29.756	218750000000000	29.756	6.25e+16	29.745	4.6875e+20	29.746	4.6875e+23	29.756	9.76563e+26	29.74	1.46484e+30	29.756	4.88281e+32
24.886	9	29.766	47500	29.776	9500000	29.776	1125000000	29.761	250000000000	29.776	62500000000000	29.776	1.09375e+17	29.765	1.5625e+20	29.766	1.95313e+23	29.776	0	29.76	0	29.776	7.32422e+32
24.896	5	29.786	52000	29.796	8250000	29.796	625000000	29.781	375000000000	29.796	343750000000000	29.796	7.8125e+16	29.785	4.6875e+20	29.786	1.5625e+23	29.796	2.92969e+27	29.78	4.88281e+29	29.796	2.44141e+32
24.906	5	29.806	70500	29.816	10250000	29.816	250000000	29.801	312500000000	29.816	62500000000000	29.816	9.375e+16	29.805	3.125e+20	29.806	3.125e+23	29.816	2.92969e+27	29.8	1.46484e+30	29.816	1.2207e+33
24.916	5	29.826	67500	29.836	14750000	29.836	625000000	29.821	625000000000	29.836	187500000000000	29.836	4.6875e+16	29.825	1.5625e+20	29.826	2.73438e+23	29.836	3.90625e+27	29.82	9.76563e+29	29.836	7.32422e+32
24.926	3	29.846	85000	29.856	15750000	29.856	750000000	29.841	125000000000	29.856	218750000000000	29.856	1.5625e+16	29.845	1.5625e+20	29.846	7.8125e+22	29.856	9.76563e+26	29.84	1.70898e+30	29.856	7.32422e+32
24.936	9	29.866	80000	29.876	16500000	29.876	1000000000	29.861	312500000000	29.876	62500000000000	29.876	9.375e+16	29.865	0	29.866	3.90625e+23	29.876	2.92969e+27	29.86	4.88281e+29	29.876	0
24.946	8	29.886	99500	29.896	16750000	29.896	875000000	29.881	312500000000	29.896	62500000000000	29.896	1.71875e+17	29.885	6.25e+20	29.886	1.5625e+23	29.896	1.95313e+27	29.88	2.44141e+29	29.896	4.88281e+32
24.956	3	29.906	101500	29.916	18500000	29.916	875000000	29.901	437500000000	29.916	62500000000000	29.916	2.03125e+17	29.905	0	29.906	1.95313e+23	29.916	0	29.9	9.76563e+29	29.916	7.32422e+32
24.966	3	29.926	125000	29.936	19250000	29.936	625000000	29.921	375000000000	29.936	218750000000000	29.936	1.5625e+17	29.925	1.5625e+20	29.926	1.95313e+23	29.936	9.76563e+26	29.92	7.32422e+29	29.936	9.76563e+32
24.976	12	29.946	128000	29.956	19000000	29.956	125000000	29.941	250000000000	29.956	187500000000000	29.956	1.25e+17	29.945	9.375e+20	29.946	1.17188e+23	29.956	1.95313e+27	29.94	9.76563e+29	29.956	2.44141e+32
24.986	2	29.966	126000	29.976	20750000	29.976	1000000000	29.961	312500000000	29.976	187500000000000	29.976	4.6875e+16	29.965	1.5625e+20	29.966	1.5625e+23	29.976	3.90625e+27	29.96	7.32422e+29	29.976	2.44141e+32
24.996	9	29.986	125000	29.996	17750000	29.996	500000000	29.981	375000000000	29.996	218750000000000	29.996	7.8125e+16	29.985	3.125e+20	29.986	7.8125e+22	29.996	0	29.98	0	29.996	9.76563e+32
25.006	5	30.006	151000	30.016	18000000	30.016	750000000	30.001	312500000000	30.016	250000000000000	30.016	1.25e+17	30.005	4.6875e+20	30.006	0	30.016	2.92969e+27	30	1.2207e+30	30.016	0
25.016	4	30.026	147000	30.036	22500000	30.036	875000000	30.021	312500000000	30.036	125000000000000	30.036	4.6875e+16	30.025	1.5625e+20	30.026	2.73438e+23	30.036	2.92969e+27	30.02	4.88281e+29	30.036	4.88281e+32
25.026	6	30.046	131500	30.056	18500000	30.056	1000000000	30.041	250000000000	30.056	0	30.056	9.375e+16	30.045	4.6875e+20	30.046	1.17188e+23	30.056	2.92969e+27	30.04	9.76563e+29	30.056	9.76563e+32
25.036	1	30.066	127500	30.076	21750000	30.076	1625000000	30.061	187500000000	30.076	187500000000000	30.076	4.6875e+16	30.065	0	30.066	3.90625e+22	30.076	5.85938e+27	30.06	1.2207e+30	30.076	2.44141e+32
25.046	6	30.086	119500	30.096	14000000	30.096	1000000000	30.081	750000000000	30.096	62500000000000	30.096	4.6875e+16	30.085	3.125e+20	30.086	2.34375e+23	30.096	1.95313e+27	30.08	2.44141e+29	30.096	4.88281e+32
25.056	5	30.106	123500	30.116	18000000	30.116	875000000	30.101	125000000000	30.116	93750000000000	30.116	6.25e+16	30.105	1.5625e+20	30.106	7.8125e+22	30.116	1.95313e+27	30.1	9.76563e+29	30.116	2.44141e+32
25.066	4	30.126	115500	30.136	16250000	30.136	250000000	30.121	375000000000	30.136	250000000000000	30.136	1.5625e+16	30.125	7.8125e+20	30.126	3.125e+23	30.136	9.76563e+26	30.12	2.44141e+29	30.136	7.32422e+32
25.076	1	30.146	110000	30.156	13250000	30.156	750000000	30.141	500000000000	30.156	93750000000000	30.156	1.5625e+17	30.145	1.5625e+20	30.146	7.8125e+22	30.156	1.95313e+27	30.14	4.88281e+29	30.156	7.32422e+32
25.086	11	30.166	113000	30.176	15000000	30.176	1000000000	30.161	62500000000	30.176	93750000000000	30.176	3.125e+16	30.165	6.25e+20	30.166	3.90625e+22	30.176	9.76563e+26	30.16	9.76563e+29	30.176	0
25.096	6	30.186	98500	30.196	10250000	30.196	625000000	30.181	250000000000	30.196	187500000000000	30.196	3.125e+16	30.185	4.6875e+20	30.186	1.5625e+23	30.196	9.76563e+26	30.18	2.44141e+29	30.196	4.88281e+32
25.106	5	30.206	89500	30.216	14000000	30.216	875000000	30.201	250000000000	30.216	281250000000000	30.216	1.40625e+17	30.205	1.5625e+20	30.206	7.8125e+22	30.216	9.76563e+26	30.2	1.46484e+30	30.216	0
25.116	3	30.226	77500	30.236	11750000	30.236	625000000	30.221	437500000000	30.236	187500000000000	30.236	1.09375e+17	30.225	6.25e+20	30.226	7.8125e+22	30.236	5.85938e+27	30.22	0	30.236	7.32422e+32
25.126	3	30.246	73500	30.256	8750000	30.256	875000000	30.241	437500000000	30.256	62500000000000	30.256	1.09375e+17	30.245	1.09375e+21	30.246	7.8125e+22	30.256	0	30.24	0	30.256	2.44141e+32
25.136	2	30.266	65000	30.276	9250000	30.276	750000000	30.261	562500000000	30.276	62500000000000	30.276	3.125e+16	30.265	9.375e+20	30.266	1.17188e+23	30.276	2.92969e+27	30.26	1.46484e+30	30.276	0
25.146	11	30.286	50500	30.296	9500000	30.296	625000000	30.281	62500000000	30.296	93750000000000	30.296	6.25e+16	30.285	9.375e+20	30.286	7.8125e+22	30.296	0	30.28	7.32422e+29	30.296	1.2207e+33
25.156	9	30.306	49000	30.316	5000000	30.316	500000000	30.301	312500000000	30.316	187500000000000	30.316	9.375e+16	30.305	1.5625e+20	30.306	7.8125e+22	30.316	1.95313e+27	30.3	1.2207e+30	30.316	0
25.166	8	30.326	47500	30.336	6500000	30.336	500000000	30.321	562500000000	30.336	125000000000000	30.336	4.6875e+16	30.325	0	30.326	1.95313e+23	30.336	0	30.32	0	30.336	4.88281e+32
25.176	5	30.346	30000	30.356	4750000	30.356	500000000	30.341	250000000000	30.356	125000000000000	30.356	7.8125e+16	30.345	4.6875e+20	30.346	7.8125e+22	30.356	0	30.34	9.76563e+29	30.356	7.32422e+32
25.186	3	30.366	33000	30.376	3250000	30.376	1125000000	30.361	187500000000	30.376	156250000000000	30.376	1.09375e+17	30.365	0	30.366	1.95313e+23	30.376	0	30.36	7.32422e+29	30.376	2.44141e+32
25.196	3	30.386	25500	30.396	3750000	30.396	250000000	30.381	687500000000	30.396	31250000000000	30.396	9.375e+16	30.385	3.125e+20	30.386	1.17188e+23	30.396	9.76563e+26	30.38	7.32422e+29	30.396	2.44141e+32
25.206	6	30.406	26500	30.416	1250000	30.416	1125000000	30.401	437500000000	30.416	125000000000000	30.416	1.5625e+17	30.405	1.5625e+20	30.406	1.17188e+23	30.416	0	30.4	7.32422e+29	30.416	1.2207e+33
25.216	3	30.426	32000	30.436	3250000	30.436	375000000	30.421	125000000000	30.436	93750000000000	30.436	4.6875e+16	30.425	6.25e+20	30.426	1.17188e+23	30.436	1.95313e+27	30.42	1.46484e+30	30.436	2.44141e+32
25.226	3	30.446	17500	30.456	3250000	30.456	375000000	30.441	312500000000	30.456	125000000000000	30.456	7.8125e+16	30.445	1.5625e+20	30.446	2.34375e+23	30.456	1.95313e+27	30.44	4.88281e+29	30.456	9.76563e+32
25.236	9	30.466	19500	30.476	2750000	30.476	500000000	30.461	312500000000	30.476	250000000000000	30.476	4.6875e+16	30.465	1.09375e+21	30.466	1.5625e+23	30.476	0	30.46	7.32422e+29	30.476	9.76563e+32
25.246	2	30.486	18500	30.496	3000000	30.496	625000000	30.481	687500000000	30.496	187500000000000	30.496	1.25e+17	30.485	3.125e+20	30.486	1.17188e+23	30.496	4.88281e+27	30.48	0	30.496	9.76563e+32
25.256	5	30.506	17000	30.516	2000000	30.516	750000000	30.501	62500000000	30.516	125000000000000	30.516	4.6875e+16	30.505	7.8125e+20	30.506	1.5625e+23	30.516	9.76563e+26	30.5	1.70898e+30	30.516	4.88281e+32
25.266	5	30.526	15500	30.536	2750000	30.536	0	30.521	62500000000	30.536	125000000000000	30.536	1.5625e+16	30.525	1.5625e+20	30.526	1.95313e+23	30.536	1.95313e+27	30.52	0	30.536	9.76563e+32
25.276	8	30.546	20000	30.556	1750000	30.556	750000000	30.541	125000000000	30.556	187500000000000	30.556	6.25e+16	30.545	3.125e+20	30.546	2.34375e+23	30.556	3.90625e+27	30.54	4.88281e+29	30.556	7.32422e+32
25.286	13	30.566	8500	30.576	2500000	30.576	625000000	30.561	62500000000	30.576	125000000000000	30.576	9.375e+16	30.565	3.125e+20	30.566	1.95313e+23	30.576	9.76563e+26	30.56	9.76563e+29	30.576	4.88281e+32
25.296	4	30.586	14000	30.596	1250000	30.596	750000000	30.581	187500000000	30.596	62500000000000	30.596	3.125e+16	30.585	0	30.586	1.5625e+23	30.596	0	30.58	4.88281e+29	30.596	0
25.306	4	30.606	13500	30.616	2750000	30.616	625000000	30.601	375000000000	30.616	93750000000000	30.616	6.25e+16	30.605	0	30.606	7.8125e+22	30.616	1.95313e+27	30.6	9.76563e+29	30.616	0
25.316	8	30.626	11000	30.636	1250000	30.636	625000000	30.621	437500000000	30.636	31250000000000	30.636	6.25e+16	30.625	3.125e+20	30.626	1.95313e+23	30.636	2.92969e+27	30.62	4.88281e+29	30.636	7.32422e+32
25.326	8	30.646	7500	30.656	1000000	30.656	875000000	30.641	312500000000	30.656	93750000000000	30.656	1.25e+17	30.645	1.5625e+20	30.646	1.17188e+23	30.656	2.92969e+27	30.64	2.44141e+29	30.656	4.88281e+32
25.336	9	30.666	6000	30.676	1750000	30.676	500000000	30.661	187500000000	30.676	62500000000000	30.676	6.25e+16	30.665	6.25e+20	30.666	1.95313e+23	30.676	2.92969e+27	30.66	4.88281e+29	30.676	1.46484e+33
25.346	4	30.686	11000	30.696	3000000	30.696	375000000	30.681	312500000000	30.696	0	30.696	7.8125e+16	30.685	4.6875e+20	30.686	1.5625e+23	30.696	9.76563e+26	30.68	2.44141e+29	30.696	0
25.356	8	30.706	6000	30.716	2000000	30.716	375000000	30.701	62500000000	30.716	187500000000000	30.716	7.8125e+16	30.705	4.6875e+20	30.706	1.17188e+23	30.716	6.83594e+27	30.7	7.32422e+29	30.716	7.32422e+32
25.366	5	30.726	8000	30.736	2500000	30.736	625000000	30.721	375000000000	30.736	31250000000000	30.736	9.375e+16	30.725	4.6875e+20	30.726	2.34375e+23	30.736	6.83594e+27	30.72	7.32422e+29	30.736	4.88281e+32
25.376	7	30.746	4500	30.756	1750000	30.756	250000000	30.741	312500000000	30.756	93750000000000	30.756	9.375e+16	30.745	6.25e+20	30.746	1.17188e+23	30.756	1.95313e+27	30.74	1.46484e+30	30.756	7.32422e+32
25.386	5	30.766	9000	30.776	2250000	30.776	500000000	30.761	312500000000	30.776	125000000000000	30.776	3.125e+16	30.765	3.125e+20	30.766	0	30.776	2.92969e+27	30.76	4.88281e+29	30.776	2.44141e+32
25.396	2	30.786	5500	30.796	2500000	30.796	750000000	30.781	125000000000	30.796	93750000000000	30.796	4.6875e+16	30.785	1.5625e+20	30.786	1.17188e+23	30.796	1.95313e+27	30.78	7.32422e+29	30.796	0
25.406	13	30.806	4500	30.816	1250000	30.816	500000000	30.801	312500000000	30.816	218750000000000	30.816	1.25e+17	30.805	4.6875e+20	30.806	7.8125e+22	30.816	1.95313e+27	30.8	7.32422e+29	30.816	2.44141e+32
25.416	8	30.826	6000	30.836	1750000	30.836	250000000	30.821	125000000000	30.836	31250000000000	30.836	9.375e+16	30.825	0	30.826	2.34375e+23	30.836	4.88281e+27	30.82	0	30.836	4.88281e+32
25.426	4	30.846	3500	30.856	500000	30.856	375000000	30.841	187500000000	30.856	156250000000000	30.856	7.8125e+16	30.845	1.5625e+20	30.846	2.34375e+23	30.856	0	30.84	4.88281e+29	30.856	4.88281e+32
25.436	5	30.866	5000	30.876	1250000	30.876	750000000	30.861	125000000000	30.876	250000000000000	30.876	9.375e+16	30.865	3.125e+20	30.866	2.34375e+23	30.876	9.76563e+26	30.86	4.88281e+29	30.876	2.44141e+32
25.446	8	30.886	5500	30.896	1250000	30.896	125000000	30.881	187500000000	30.896	93750000000000	30.896	1.40625e+17	30.885	1.5625e+20	30.886	2.34375e+23	30.896	1.95313e+27	30.88	4.88281e+29	30.896	4.88281e+32
25.456	8	30.906	7000	30.916	500000	30.916	625000000	30.901	437500000000	30.916	93750000000000	30.916	7.8125e+16	30.905	7.8125e+20	30.906	1.17188e+23	30.916	1.95313e+27	30.9	1.2207e+30	30.916	9.76563e+32
25.466	4	30.926	5500	30.936	750000	30.936	125000000	30.921	500000000000	30.936	343750000000000	30.936	4.6875e+16	30.925	3.125e+20	30.926	1.95313e+23	30.936	1.95313e+27	30.92	2.44141e+29	30.936	2.44141e+32
25.476	1	30.946	2500	30.956	750000	30.956	1375000000	30.941	250000000000	30.956	31250000000000	30.956	1.5625e+16	30.945	1.5625e+20	30.946	0	30.956	4.88281e+27	30.94	1.2207e+30	30.956	4.88281e+32
25.486	9	30.966	4500	30.976	1000000	30.976	250000000	30.961	312500000000	30.976	62500000000000	30.976	6.25e+16	30.965	3.125e+20	30.966	1.17188e+23	30.976	2.92969e+27	30.96	1.2207e+30	30.976	2.44141e+32
25.496	10	30.986	3000	30.996	0	30.996	375000000	30.981	62500000000	30.996	156250000000000	30.996	6.25e+16	30.985	1.5625e+20	30.986	1.17188e+23	30.996	1.95313e+27	30.98	2.44141e+29	30.996	9.76563e+32
25.506	8	31.006	2500	31.016	750000	31.016	500000000	31.001	187500000000	31.016	125000000000000	31.016	1.5625e+16	31.005	1.5625e+20	31.006	1.5625e+23	31.016	0	31	4.88281e+29	31.016	7.32422e+32
25.516	3	31.026	3500	31.036	250000	31.036	500000000	31.021	250000000000	31.036	62500000000000	31.036	1.25e+17	31.025	6.25e+20	31.026	0	31.036	9.76563e+26	31.02	1.46484e+30	31.036	4.88281e+32
25.526	7	31.046	4500	31.056	750000	31.056	750000000	31.041	250000000000	31.056	93750000000000	31.056	6.25e+16	31.045	6.25e+20	31.046	3.90625e+22	31.056	1.95313e+27	31.04	7.32422e+29	31.056	2.44141e+32
25.536	8	31.066	4000	31.076	1000000	31.076	500000000	31.061	437500000000	31.076	0	31.076	4.6875e+16	31.065	6.25e+20	31.066	3.90625e+22	31.076	1.95313e+27	31.06	1.2207e+30	31.076	2.44141e+32
25.546	9	31.086	1500	31.096	500000	31.096	1250000000	31.081	312500000000	31.096	218750000000000	31.096	1.25e+17	31.085	6.25e+20	31.086	1.5625e+23	31.096	1.95313e+27	31.08	2.44141e+29	31.096	4.88281e+32
25.556	9	31.106	5000	31.116	1000000	31.116	125000000	31.101	500000000000	31.116	281250000000000	31.116	9.375e+16	31.105	3.125e+20	31.106	1.17188e+23	31.116	1.95313e+27	31.1	7.32422e+29	31.116	1.2207e+33
25.566	5	31.126	3500	31.136	750000	31.136	375000000	31.121	437500000000	31.136	187500000000000	31.136	3.125e+16	31.125	4.6875e+20	31.126	2.34375e+23	31.136	0	31.12	0	31.136	7.32422e+32
25.576	9	31.146	2000	31.156	1000000	31.156	1125000000	31.141	375000000000	31.156	62500000000000	31.156	6.25e+16	31.145	3.125e+20	31.146	0	31.156	9.76563e+26	31.14	9.76563e+29	31.156	7.32422e+32
25.586	8	31.166	4500	31.176	1250000	31.176	375000000	31.161	375000000000	31.176	62500000000000	31.176	1.5625e+16	31.165	6.25e+20	31.166	2.34375e+23	31.176	3.90625e+27	31.16	2.44141e+29	31.176	2.44141e+32
25.596	10	31.186	2500	31.196	1500000	31.196	750000000	31.181	375000000000	31.196	93750000000000	31.196	1.5625e+16	31.185	6.25e+20	31.186	1.5625e+23	31.196	1.95313e+27	31.18	2.44141e+29	31.196	1.2207e+33
25.606	3	31.206	4000	31.216	750000	31.216	500000000	31.201	375000000000	31.216	62500000000000	31.216	7.8125e+16	31.205	3.125e+20	31.206	1.17188e+23	31.216	0	31.2	9.76563e+29	31.216	2.44141e+32
25.616	6	31.226	2500	31.236	500000	31.236	750000000	31.221	312500000000	31.236	93750000000000	31.236	1.71875e+17	31.225	3.125e+20	31.226	3.125e+23	31.236	0	31.22	9.76563e+29	31.236	2.44141e+32
25.626	5	31.246	3500	31.256	500000	31.256	500000000	31.241	0	31.256	156250000000000	31.256	9.375e+16	31.245	0	31.246	3.90625e+22	31.256	1.95313e+27	31.24	9.76563e+29	31.256	9.76563e+32
25.636	11	31.266	3000	31.276	500000	31.276	1375000000	31.261	187500000000	31.276	93750000000000	31.276	1.5625e+17	31.265	6.25e+20	31.266	1.17188e+23	31.276	0	31.26	2.44141e+29	31.276	7.32422e+32
25.646	3	31.286	2000	31.296	250000	31.296	375000000	31.281	250000000000	31.296	93750000000000	31.296	6.25e+16	31.285	7.8125e+20	31.286	3.90625e+22	31.296	9.76563e+26	31.28	9.76563e+29	31.296	2.44141e+32
25.656	4	31.306	1500	31.316	500000	31.316	875000000	31.301	437500000000	31.316	31250000000000	31.316	7.8125e+16	31.305	3.125e+20	31.306	7.8125e+22	31.316	2.92969e+27	31.3	1.46484e+30	31.316	7.32422e+32
25.666	7	31.326	1500	31.336	2250000	31.336	750000000	31.321	375000000000	31.336	93750000000000	31.336	4.6875e+16	31.325	1.5625e+20	31.326	3.90625e+22	31.336	0	31.32	2.44141e+29	31.336	9.76563e+32
25.676	4	31.346	4000	31.356	1500000	31.356	125000000	31.341	250000000000	31.356	93750000000000	31.356	6.25e+16	31.345	1.5625e+20	31.346	0	31.356	2.92969e+27	31.34	7.32422e+29	31.356	7.32422e+32
25.686	2	31.366	3500	31.376	1000000	31.376	500000000	31.361	125000000000	31.376	93750000000000	31.376	6.25e+16	31.365	1.5625e+20	31.366	3.90625e+22	31.376	1.95313e+27	31.36	7.32422e+29	31.376	4.88281e+32
25.696	8	31.386	500	31.396	500000	31.396	625000000	31.381	187500000000	31.396	156250000000000	31.396	7.8125e+16	31.385	6.25e+20	31.386	2.34375e+23	31.396	6.83594e+27	31.38	9.76563e+29	31.396	2.44141e+32
25.706	7	31.406	4500	31.416	1250000	31.416	375000000	31.401	125000000000	31.416	93750000000000	31.416	1.5625e+16	31.405	3.125e+20	31.406	3.90625e+22	31.416	2.92969e+27	31.4	2.44141e+29	31.416	4.88281e+32
25.716	7	31.426	4500	31.436	1000000	31.436	250000000	31.421	250000000000	31.436	93750000000000	31.436	9.375e+16	31.425	1.5625e+20	31.426	1.17188e+23	31.436	1.95313e+27	31.42	7.32422e+29	31.436	1.2207e+33
25.726	4	31.446	3500	31.456	1000000	31.456	1000000000	31.441	125000000000	31.456	0	31.456	7.8125e+16	31.445	0	31.446	7.8125e+22	31.456	9.76563e+26	31.44	1.2207e+30	31.456	2.44141e+32
25.736	8	31.466	3000	31.476	500000	31.476	500000000	31.461	250000000000	31.476	156250000000000	31.476	6.25e+16	31.465	0	31.466	1.5625e+23	31.476	1.95313e+27	31.46	2.44141e+29	31.476	7.32422e+32
25.746	8	31.486	2500	31.496	1500000	31.496	625000000	31.481	0	31.496	0	31.496	6.25e+16	31.485	6.25e+20	31.486	1.5625e+23	31.496	1.95313e+27	31.48	1.2207e+30	31.496	2.44141e+32
25.756	8	31.506	2000	31.516	1250000	31.516	500000000	31.501	187500000000	31.516	62500000000000	31.516	3.125e+16	31.505	1.5625e+20	31.506	1.5625e+23	31.516	1.95313e+27	31.5	4.88281e+29	31.516	0
25.766	4	31.526	2000	31.536	750000	31.536	500000000	31.521	500000000000	31.536	93750000000000	31.536	6.25e+16	31.525	4.6875e+20	31.526	7.8125e+22	31.536	0	31.52	7.32422e+29	31.536	0
25.776	4	31.546	1000	31.556	750000	31.556	375000000	31.541	125000000000	31.556	187500000000000	31.556	3.125e+16	31.545	3.125e+20	31.546	1.17188e+23	31.556	0	31.54	4.88281e+29	31.556	2.44141e+32
25.786	8	31.566	1500	31.576	1500000	31.576	500000000	31.561	125000000000	31.576	125000000000000	31.576	3.125e+16	31.565	4.6875e+20	31.566	0	31.576	0	31.56	7.32422e+29	31.576	7.32422e+32
25.796	3	31.586	2500	31.596	1000000	31.596	375000000	31.581	437500000000	31.596	156250000000000	31.596	4.6875e+16	31.585	9.375e+20	31.586	1.17188e+23	31.596	1.95313e+27	31.58	2.44141e+29	31.596	1.2207e+33
25.806	10	31.606	500	31.616	1000000	31.616	250000000	31.601	312500000000	31.616	0	31.616	9.375e+16	31.605	0	31.606	7.8125e+22	31.616	9.76563e+26	31.6	4.88281e+29	31.616	0
25.816	9	31.626	2000	31.636	500000	31.636	625000000	31.621	437500000000	31.636	31250000000000	31.636	3.125e+16	31.625	1.5625e+20	31.626	2.73438e+23	31.636	0	31.62	1.2207e+30	31.636	4.88281e+32
25.826	8	31.646	1500	31.656	500000	31.656	250000000	31.641	437500000000	31.656	125000000000000	31.656	4.6875e+16	31.645	0	31.646	1.17188e+23	31.656	9.76563e+26	31.64	9.76563e+29	31.656	4.88281e+32
25.836	7	31.666	2000	31.676	500000	31.676	750000000	31.661	125000000000	31.676	62500000000000	31.676	1.09375e+17	31.665	4.6875e+20	31.666	3.90625e+22	31.676	0	31.66	1.2207e+30	31.676	4.88281e+32
25.846	1	31.686	2500	31.696	0	31.696	750000000	31.681	375000000000	31.696	187500000000000	31.696	9.375e+16	31.685	3.125e+20	31.686	1.5625e+23	31.696	1.95313e+27	31.68	4.88281e+29	31.696	9.76563e+32
25.856	10	31.706	500	31.716	1000000	31.716	875000000	31.701	312500000000	31.716	62500000000000	31.716	4.6875e+16	31.705	3.125e+20	31.706	1.17188e+23	31.716	9.76563e+26	31.7	7.32422e+29	31.716	9.76563e+32
25.866	8	31.726	3500	31.736	250000	31.736	875000000	31.721	312500000000	31.736	62500000000000	31.736	6.25e+16	31.725	3.125e+20	31.726	7.8125e+22	31.736	0	31.72	9.76563e+29	31.736	2.44141e+32
25.876	9	31.746	500	31.756	1250000	31.756	375000000	31.741	437500000000	31.756	31250000000000	31.756	1.5625e+16	31.745	4.6875e+20	31.746	7.8125e+22	31.756	9.76563e+26	31.74	4.88281e+29	31.756	1.2207e+33
25.886	6	31.766	500	31.776	0	31.776	0	31.761	187500000000	31.776	62500000000000	31.776	4.6875e+16	31.765	1.5625e+20	31.766	1.17188e+23	31.776	9.76563e+26	31.76	2.44141e+29	31.776	4.88281e+32
25.896	4	31.786	500	31.796	750000	31.796	500000000	31.781	250000000000	31.796	156250000000000	31.796	1.5625e+16	31.785	1.5625e+20	31.786	7.8125e+22	31.796	0	31.78	7.32422e+29	31.796	2.44141e+32
25.906	11	31.806	1500	31.816	750000	31.816	125000000	31.801	250000000000	31.816	156250000000000	31.816	7.8125e+16	31.805	3.125e+20	31.806	1.17188e+23	31.816	1.95313e+27	31.8	0	31.816	4.88281e+32
25.916	9	31.826	5000	31.836	1250000	31.836	125000000	31.821	437500000000	31.836	62500000000000	31.836	9.375e+16	31.825	0	31.826	3.90625e+22	31.836	9.76563e+26	31.82	1.2207e+30	31.836	2.44141e+32
25.926	11	31.846	2500	31.856	750000	31.856	250000000	31.841	187500000000	31.856	62500000000000	31.856	6.25e+16	31.845	1.5625e+20	31.846	3.125e+23	31.856	0	31.84	7.32422e+29	31.856	4.88281e+32
25.936	5	31.866	1500	31.876	250000	31.876	1125000000	31.861	250000000000	31.876	0	31.876	1.09375e+17	31.865	4.6875e+20	31.866	3.90625e+22	31.876	2.92969e+27	31.86	4.88281e+29	31.876	4.88281e+32
25.946	8	31.886	2500	31.896	750000	31.896	750000000	31.881	625000000000	31.896	125000000000000	31.896	1.25e+17	31.885	1.5625e+20	31.886	7.8125e+22	31.896	3.90625e+27	31.88	7.32422e+29	31.896	4.88281e+32
25.956	5	31.906	0	31.916	0	31.916	0	31.901	62500000000	31.916	31250000000000	31.916	4.6875e+16	31.905	3.125e+20	31.906	1.17188e+23	31.916	1.95313e+27	31.9	4.88281e+29	31.916	0
25.966	10	31.926	2500	31.936	500000	31.936	875000000	31.921	375000000000	31.936	156250000000000	31.936	1.40625e+17	31.925	7.8125e+20	31.926	0	31.936	0	31.92	2.44141e+29	31.936	0
25.976	1	31.946	3000	31.956	500000	31.956	625000000	31.941	312500000000	31.956	62500000000000	31.956	7.8125e+16	31.945	3.125e+20	31.946	1.17188e+23	31.956	9.76563e+26	31.94	0	31.956	9.76563e+32
25.986	3	31.966	1000	31.976	750000	31.976	250000000	31.961	500000000000	31.976	156250000000000	31.976	4.6875e+16	31.965	3.125e+20	31.966	1.5625e+23	31.976	1.95313e+27	31.96	2.44141e+29	31.976	4.88281e+32
25.996	5	31.986	1500	31.996	250000	31.996	125000000	31.981	250000000000	31.996	31250000000000	31.996	7.8125e+16	31.985	0	31.986	3.90625e+22	31.996	1.95313e+27	31.98	4.88281e+29	31.996	7.32422e+32
26.006	7	32.006	2500	32.016	750000	32.016	625000000	32.001	187500000000	32.016	62500000000000	32.016	1.25e+17	32.005	1.5625e+20	32.006	0	32.016	5.85938e+27	32	4.88281e+29	32.016	7.32422e+32
26.016	3	32.026	4500	32.036	1250000	32.036	875000000	32.021	375000000000	32.036	125000000000000	32.036	3.125e+16	32.025	3.125e+20	32.026	1.5625e+23	32.036	9.76563e+26	32.02	7.32422e+29	32.036	4.88281e+32
26.026	6	32.046	1500	32.056	1250000	32.056	125000000	32.041	437500000000	32.056	93750000000000	32.056	6.25e+16	32.045	0	32.046	1.17188e+23	32.056	2.92969e+27	32.04	2.44141e+29	32.056	7.32422e+32
26.036	7	32.066	2000	32.076	1000000	32.076	375000000	32.061	375000000000	32.076	250000000000000	32.076	9.375e+16	32.065	1.09375e+21	32.066	0	32.076	0	32.06	4.88281e+29	32.076	7.32422e+32
26.046	6	32.086	1000	32.096	1250000	32.096	625000000	32.081	375000000000	32.096	31250000000000	32.096	4.6875e+16	32.085	1.5625e+20	32.086	7.8125e+22	32.096	2.92969e+27	32.08	1.70898e+30	32.096	2.44141e+32
26.056	6	32.106	1500	32.116	750000	32.116	375000000	32.101	187500000000	32.116	93750000000000	32.116	4.6875e+16	32.105	0	32.106	3.90625e+22	32.116	0	32.1	4.88281e+29	32.116	1.70898e+33
26.066	11	32.126	2500	32.136	750000	32.136	750000000	32.121	750000000000	32.136	187500000000000	32.136	1.25e+17	32.125	1.5625e+20	32.126	1.95313e+23	32.136	2.92969e+27	32.12	4.88281e+29	32.136	7.32422e+32
26.076	3	32.146	1500	32.156	1250000	32.156	625000000	32.141	312500000000	32.156	125000000000000	32.156	6.25e+16	32.145	0	32.146	7.8125e+22	32.156	1.95313e+27	32.14	9.76563e+29	32.156	2.44141e+32
26.086	7	32.166	2000	32.176	750000	32.176	0	32.161	375000000000	32.176	62500000000000	32.176	1.09375e+17	32.165	1.5625e+20	32.166	0	32.176	2.92969e+27	32.16	9.76563e+29	32.176	2.44141e+32
26.096	4	32.186	2000	32.196	1000000	32.196	750000000	32.181	250000000000	32.196	93750000000000	32.196	6.25e+16	32.185	1.5625e+20	32.186	1.5625e+23	32.196	2.92969e+27	32.18	4.88281e+29	32.196	4.88281e+32
26.106	5	32.206	2000	32.216	750000	32.216	500000000	32.201	250000000000	32.216	93750000000000	32.216	3.125e+16	32.205	1.5625e+20	32.206	7.8125e+22	32.216	9.76563e+26	32.2	9.76563e+29	32.216	0
26.116	2	32.226	2000	32.236	1250000	32.236	750000000	32.221	312500000000	32.236	93750000000000	32.236	1.09375e+17	32.225	1.5625e+20	32.226	1.17188e+23	32.236	3.90625e+27	32.22	2.44141e+29	32.236	7.32422e+32
26.126	8	32.246	500	32.256	1250000	32.256	125000000	32.241	375000000000	32.256	125000000000000	32.256	7.8125e+16	32.245	4.6875e+20	32.246	1.95313e+23	32.256	4.88281e+27	32.24	1.2207e+30	32.256	2.44141e+32
26.136	9	32.266	1500	32.276	0	32.276	500000000	32.261	375000000000	32.276	93750000000000	32.276	1.71875e+17	32.265	6.25e+20	32.266	3.90625e+22	32.276	3.90625e+27	32.26	9.76563e+29	32.276	1.2207e+33
26.146	4	32.286	2000	32.296	500000	32.296	500000000	32.281	375000000000	32.296	93750000000000	32.296	7.8125e+16	32.285	4.6875e+20	32.286	1.95313e+23	32.296	3.90625e+27	32.28	9.76563e+29	32.296	7.32422e+32
26.156	6	32.306	500	32.316	750000	32.316	125000000	32.301	0	32.316	93750000000000	32.316	1.03125e+17	32.305	3.125e+20	32.306	0	32.316	3.90625e+27	32.3	0	32.316	1.95313e+33
26.166	5	32.326	2000	32.336	1000000	32.336	1125000000	32.321	625000000000	32.336	125000000000000	32.336	1.07188e+17	32.325	3.125e+20	32.326	1.17188e+23	32.336	3.90625e+27	32.32	7.32422e+29	32.336	7.32422e+32
26.176	5	32.346	2000	32.356	2500000	32.356	125000000	32.341	312500000000	32.356	62500000000000	32.356	1.07188e+17	32.345	6.25e+20	32.346	1.17188e+23	32.356	2.92969e+27	32.34	1.70898e+30	32.356	9.76563e+32
26.186	2	32.366	1500	32.376	1000000	32.376	1125000000	32.361	187500000000	32.376	62500000000000	32.376	1.05625e+17	32.365	4.6875e+20	32.366	1.95313e+23	32.376	3.90625e+27	32.36	1.70898e+30	32.376	1.2207e+33
26.196	7	32.386	3000	32.396	1250000	32.396	625000000	32.381	250000000000	32.396	0	32.396	1.05625e+17	32.385	6.25e+20	32.386	3.90625e+22	32.396	4.88281e+27	32.38	1.70898e+30	32.396	2.44141e+32
26.206	5	32.406	1500	32.416	500000	32.416	250000000	32.401	625000000000	32.416	62500000000000	32.416	7.8125e+16	32.405	3.125e+20	32.406	7.8125e+22	32.416	1.95313e+27	32.4	9.76563e+29	32.416	0
26.216	5	32.426	2500	32.436	750000	32.436	250000000	32.421	187500000000	32.436	156250000000000	32.436	6.25e+16	32.425	3.125e+20	32.426	2.34375e+23	32.436	2.92969e+27	32.42	7.32422e+29	32.436	2.44141e+32
26.226	5	32.446	2000	32.456	500000	32.456	500000000	32.441	312500000000	32.456	125000000000000	32.456	6.25e+16	32.445	4.6875e+20	32.446	7.8125e+22	32.456	2.92969e+27	32.44	1.46484e+30	32.456	9.76563e+32
26.236	4	32.466	2500	32.476	500000	32.476	500000000	32.461	187500000000	32.476	62500000000000	32.476	9.375e+16	32.465	7.8125e+20	32.466	3.90625e+22	32.476	2.92969e+27	32.46	9.76563e+29	32.476	1.2207e+33
26.246	5	32.486	2000	32.496	1000000	32.496	500000000	32.481	437500000000	32.496	93750000000000	32.496	7.8125e+16	32.485	6.25e+20	32.486	3.90625e+22	32.496	4.88281e+27	32.48	7.32422e+29	32.496	1.70898e+33
26.256	14	32.506	1000	32.516	500000	32.516	375000000	32.501	62500000000	32.516	156250000000000	32.516	3.125e+16	32.505	3.125e+20	32.506	7.8125e+22	32.516	1.95313e+27	32.5	7.32422e+29	32.516	7.32422e+32
26.266	6	32.526	2500	32.536	1000000	32.536	625000000	32.521	250000000000	32.536	31250000000000	32.536	9.375e+16	32.525	1.5625e+20	32.526	1.95313e+23	32.536	9.76563e+26	32.52	1.2207e+30	32.536	4.88281e+32
26.276	9	32.546	4500	32.556	1500000	32.556	0	32.541	312500000000	32.556	62500000000000	32.556	7.8125e+16	32.545	3.125e+20	32.546	3.51563e+23	32.556	9.76563e+26	32.54	1.2207e+30	32.556	9.76563e+32
26.286	8	32.566	1500	32.576	1250000	32.576	875000000	32.561	187500000000	32.576	35625000000000	32.576	3.125e+16	32.565	0	32.566	1.5625e+23	32.576	9.76563e+26	32.56	7.32422e+29	32.576	9.76563e+32
26.296	10	32.586	2000	32.596	750000	32.596	750000000	32.581	250000000000	32.596	62500000000000	32.596	1.09375e+17	32.585	0	32.586	3.90625e+22	32.596	9.76563e+26	32.58	1.46484e+30	32.596	9.76563e+32
26.306	8	32.606	500	32.616	1000000	32.616	750000000	32.601	187500000000	32.616	21875000000000	32.616	1.5625e+16	32.605	4.6875e+20	32.606	1.95313e+23	32.616	2.92969e+27	32.6	9.76563e+29	32.616	7.32422e+32
26.316	8	32.626	1500	32.636	1250000	32.636	0	32.621	250000000000	32.636	21875000000000	32.636	1.25e+17	32.625	1.09375e+21	32.626	3.90625e+22	32.636	9.76563e+26	32.62	9.76563e+29	32.636	7.32422e+32
26.326	6	32.646	2500	32.656	600000	32.656	625000000	32.641	187500000000	32.656	45000000000000	32.656	3.125e+16	32.645	6.25e+20	32.646	2.34375e+23	32.656	2.92969e+27	32.64	4.88281e+29	32.656	2.44141e+32
26.336	9	32.666	3500	32.676	225000	32.676	500000000	32.661	437500000000	32.676	40625000000000	32.676	2.375e+16	32.665	1.5625e+20	32.666	1.17188e+23	32.676	9.76563e+26	32.66	0	32.676	7.32422e+32
26.346	4	32.686	1000	32.696	525000	32.696	500000000	32.681	687500000000	32.696	85000000000000	32.696	1.25e+16	32.685	0	32.686	1.17188e+23	32.696	3.90625e+27	32.68	1.46484e+30	32.696	1.2207e+33
26.356	3	32.706	0	32.716	250000	32.716	500000000	32.701	500000000000	32.716	43750000000000	32.716	1.71875e+16	32.705	1.5625e+20	32.706	2.34375e+23	32.716	5.85938e+27	32.7	4.88281e+29	32.716	0
26.366	6	32.726	2500	32.736	325000	32.736	375000000	32.721	112500000000	32.736	70625000000000	32.736	3.28125e+16	32.725	3.125e+20	32.726	1.34375e+23	32.736	3.90625e+27	32.72	7.32422e+29	32.736	1.2207e+33
26.376	6	32.746	2000	32.756	550000	32.756	625000000	32.741	937500000000	32.756	56250000000000	32.756	2.03125e+16	32.745	1.5625e+20	32.746	1.17188e+23	32.756	2.92969e+27	32.74	0	32.756	7.32422e+32
26.386	15	32.766	1500	32.776	675000	32.776	250000000	32.761	425000000000	32.776	71250000000000	32.776	2.71875e+16	32.765	4.6875e+20	32.766	1.73438e+23	32.776	5.85938e+27	32.76	1.2207e+30	32.776	4.88281e+32
26.396	8	32.786	3000	32.796	700000	32.796	875000000	32.781	200000000000	32.796	53125000000000	32.796	2.8125e+16	32.785	4.6875e+20	32.786	1.90625e+23	32.796	4.88281e+27	32.78	1.2207e+30	32.796	1.46484e+33
26.406	10	32.806	2000	32.816	350000	32.816	625000000	32.801	618750000000	32.816	50000000000000	32.816	2.65625e+16	32.805	6.25e+20	32.806	1.95313e+23	32.816	1.17188e+27	32.8	1.46484e+30	32.816	4.64844e+32
26.416	13	32.826	4000	32.836	575000	32.836	625000000	32.821	231250000000	32.836	65625000000000	32.836	2.8125e+16	32.825	3.125e+20	32.826	1.6875e+23	32.836	6.83594e+27	32.82	9.76563e+29	32.836	4.64844e+32
26.426	5	32.846	1000	32.856	425000	32.856	750000000	32.841	262500000000	32.856	54375000000000	32.856	2.65625e+16	32.845	1.25e+20	32.846	1.125e+23	32.856	1.5625e+27	32.84	1.95313e+29	32.856	1.97266e+32
26.436	6	32.866	2500	32.876	775000	32.876	187500000	32.861	125000000000	32.876	50000000000000	32.876	4.28125e+16	32.865	9.375e+20	32.866	1.46875e+23	32.876	2.05781e+27	32.86	2.68555e+29	32.876	2.20703e+32
26.446	6	32.886	1500	32.896	550000	32.896	150000000	32.881	131250000000	32.896	187500000000000	32.896	5.40625e+16	32.885	1.40625e+20	32.886	1.25e+23	32.896	2.4414e+27	32.88	2.68555e+29	32.896	2.20703e+32
26.456	1	32.906	2000	32.916	725000	32.916	500000000	32.901	137500000000	32.916	118750000000000	32.916	2.03125e+16	32.905	6.25e+20	32.906	1.85938e+23	32.916	2.34375e+27	32.9	5.12695e+29	32.916	6.85547e+32
26.466	8	32.926	3000	32.936	425000	32.936	475000000	32.921	93750000000	32.936	150000000000000	32.936	1.25e+16	32.925	9.375e+20	32.926	1.07813e+23	32.936	1.85547e+27	32.92	5.85938e+29	32.936	1.53125e+32
26.476	8	32.946	3400	32.956	350000	32.956	575000000	32.941	150000000000	32.956	181250000000000	32.956	1.09375e+16	32.945	0	32.946	1.42188e+23	32.956	1.5625e+27	32.94	4.63867e+29	32.956	1.44141e+33
26.486	8	32.966	2000	32.976	200000	32.976	875000000	32.961	162500000000	32.976	31250000000000	32.976	1.25e+17	32.965	1.09375e+21	32.966	1.51563e+23	32.976	1.5625e+27	32.96	7.08008e+29	32.976	6.46484e+32
26.496	5	32.986	3500	32.996	1000000	32.996	212500000	32.981	187500000000	32.996	156250000000000	32.996	1.5625e+16	32.985	1.5625e+20	32.986	1.90625e+23	32.996	1.17188e+27	32.98	1.07422e+30	32.996	1.24141e+33
26.506	4	33.006	3000	33.016	1000000	33.016	112500000	33.001	287500000000	33.016	125000000000000	33.016	9.375e+16	33.005	1.09375e+21	33.006	1.125e+23	33.016	1.75781e+27	33	1.0498e+30	33.016	5.44141e+32
26.516	10	33.026	1000	33.036	750000	33.036	625000000	33.021	200000000000	33.036	31250000000000	33.036	9.375e+16	33.025	4.6875e+20	33.026	1.6875e+23	33.036	1.36719e+27	33.02	9.0332e+29	33.036	9.76563e+32
26.526	9	33.046	3000	33.056	500000	33.056	1000000000	33.041	175000000000	33.056	31250000000000	33.056	1.5625e+16	33.045	1.09375e+20	33.046	1.125e+23	33.056	3.8125e+27	33.04	6.83594e+29	33.056	4.64844e+32
26.536	5	33.066	3000	33.076	0	33.076	875000000	33.061	312500000000	33.076	31250000000000	33.076	3.125e+16	33.065	4.6875e+20	33.066	7.8125e+22	33.076	7.8125e+27	33.06	2.56836e+30	33.076	1.44141e+33
26.546	9	33.086	2500	33.096	250000	33.096	1250000000	33.081	312500000000	33.096	62500000000000	33.096	2.25e+16	33.085	7.8125e+20	33.086	1.5625e+23	33.096	5.76563e+27	33.08	4.15039e+29	33.096	1.21973e+33
26.556	9	33.106	3500	33.116	2000000	33.116	625000000	33.101	250000000000	33.116	31250000000000	33.116	4.6875e+16	33.105	4.6875e+20	33.106	3.90625e+22	33.116	1.17188e+27	33.1	2.15039e+29	33.116	7.32422e+32
26.566	3	33.126	500	33.136	0	33.136	625000000	33.121	187500000000	33.136	0	33.136	1.5625e+16	33.125	1.5625e+20	33.126	7.8125e+22	33.136	3.90625e+27	33.12	1.16211e+30	33.136	1.2207e+33
26.576	6	33.146	0	33.156	750000	33.156	1125000000	33.141	312500000000	33.156	187500000000000	33.156	4.6875e+16	33.145	6.25e+20	33.146	3.90625e+22	33.156	0	33.14	1.12969e+30	33.156	1.46484e+33
26.586	3	33.166	2500	33.176	1250000	33.176	500000000	33.161	187500000000	33.176	31250000000000	33.176	3.125e+16	33.165	6.25e+20	33.166	7.8125e+22	33.176	2.92969e+27	33.16	1.00898e+30	33.176	7.32422e+32
26.596	11	33.186	2500	33.196	750000	33.196	125000000	33.181	125000000000	33.196	62500000000000	33.196	0	33.185	6.25e+20	33.186	3.90625e+22	33.196	3.90625e+27	33.18	1.46484e+30	33.196	0
26.606	10	33.206	2000	33.216	500000	33.216	500000000	33.201	62500000000	33.216	62500000000000	33.216	0	33.205	1.5625e+20	33.206	0	33.216	0	33.2	9.76563e+29	33.216	1.2207e+33
26.616	9	33.226	1000	33.236	1000000	33.236	625000000	33.221	187500000000	33.236	93750000000000	33.236	3.125e+16	33.225	1.5625e+20	33.226	1.95313e+23	33.236	2.92969e+27	33.22	7.32422e+29	33.236	4.88281e+32
26.626	5	33.246	1000	33.256	500000	33.256	125000000	33.241	312500000000	33.256	93750000000000	33.256	4.6875e+16	33.245	6.25e+20	33.246	1.17188e+23	33.256	2.92969e+27	33.24	1.46484e+30	33.256	9.76563e+32
26.636	9	33.266	1500	33.276	1000000	33.276	125000000	33.261	62500000000	33.276	31250000000000	33.276	7.8125e+16	33.265	0	33.266	0	33.276	2.92969e+27	33.26	7.32422e+29	33.276	2.44141e+32
26.646	7	33.286	1500	33.296	1000000	33.296	625000000	33.281	62500000000	33.296	62500000000000	33.296	0	33.285	1.5625e+20	33.286	3.90625e+22	33.296	9.76563e+26	33.28	9.76563e+29	33.296	9.76563e+32
26.656	11	33.306	1500	33.316	500000	33.316	375000000	33.301	0	33.316	93750000000000	33.316	1.5625e+16	33.305	3.125e+20	33.306	0	33.316	2.92969e+27	33.3	1.2207e+30	33.316	2.44141e+32
26.666	10	33.326	2500	33.336	0	33.336	250000000	33.321	250000000000	33.336	62500000000000	33.336	4.6875e+16	33.325	0	33.326	3.90625e+22	33.336	2.92969e+27	33.32	2.44141e+29	33.336	2.44141e+32
26.676	6	33.346	1000	33.356	750000	33.356	625000000	33.341	187500000000	33.356	93750000000000	33.356	1.09375e+17	33.345	0	33.346	1.17188e+23	33.356	0	33.34	9.76563e+29	33.356	1.2207e+33
26.686	9	33.366	500	33.376	500000	33.376	125000000	33.361	62500000000	33.376	0	33.376	6.25e+16	33.365	0	33.366	3.90625e+22	33.376	1.95313e+27	33.36	1.46484e+30	33.376	0
26.696	7	33.386	1500	33.396	500000	33.396	375000000	33.381	62500000000	33.396	31250000000000	33.396	3.125e+16	33.385	4.6875e+20	33.386	3.90625e+22	33.396	9.76563e+26	33.38	1.46484e+30	33.396	2.44141e+32
26.706	7	33.406	500	33.416	0	33.416	500000000	33.401	437500000000	33.416	125000000000000	33.416	6.25e+16	33.405	1.5625e+20	33.406	1.5625e+23	33.416	4.88281e+27	33.4	7.32422e+29	33.416	0
26.716	11	33.426	1500	33.436	1500000	33.436	625000000	33.421	125000000000	33.436	0	33.436	6.25e+16	33.425	3.125e+20	33.426	1.17188e+23	33.436	9.76563e+26	33.42	0	33.436	0
26.726	6	33.446	1000	33.456	0	33.456	375000000	33.441	62500000000	33.456	125000000000000	33.456	0	33.445	0	33.446	0	33.456	0	33.44	2.44141e+29	33.456	7.32422e+32
26.736	10	33.466	2500	33.476	500000	33.476	625000000	33.461	312500000000	33.476	125000000000000	33.476	3.125e+16	33.465	3.125e+20	33.466	3.90625e+22	33.476	1.95313e+27	33.46	7.32422e+29	33.476	2.44141e+32
26.746	4	33.486	1500	33.496	1000000	33.496	375000000	33.481	125000000000	33.496	93750000000000	33.496	0	33.485	0	33.486	3.90625e+22	33.496	1.95313e+27	33.48	4.88281e+29	33.496	2.44141e+32
26.756	10	33.506	1000	33.516	1000000	33.516	250000000	33.501	62500000000	33.516	62500000000000	33.516	6.25e+16	33.505	4.6875e+20	33.506	1.95313e+23	33.516	0	33.5	0	33.516	2.44141e+32
26.766	5	33.526	3000	33.536	250000	33.536	500000000	33.521	62500000000	33.536	0	33.536	0	33.525	1.5625e+20	33.526	7.8125e+22	33.536	0	33.52	2.44141e+29	33.536	0
26.776	9	33.546	2000	33.556	250000	33.556	250000000	33.541	250000000000	33.556	93750000000000	33.556	1.5625e+16	33.545	4.6875e+20	33.546	0	33.556	0	33.54	0	33.556	4.88281e+32
26.786	7	33.566	2000	33.576	750000	33.576	0	33.561	62500000000	33.576	62500000000000	33.576	4.6875e+16	33.565	4.6875e+20	33.566	1.17188e+23	33.576	9.76563e+26	33.56	0	33.576	1.2207e+33
26.796	8	33.586	1000	33.596	1250000	33.596	250000000	33.581	125000000000	33.596	31250000000000	33.596	0	33.585	1.5625e+20	33.586	7.8125e+22	33.596	9.76563e+26	33.58	2.44141e+29	33.596	7.32422e+32
26.806	12	33.606	1000	33.616	0	33.616	0	33.601	62500000000	33.616	62500000000000	33.616	6.25e+16	33.605	3.125e+20	33.606	2.73438e+23	33.616	2.92969e+27	33.6	7.32422e+29	33.616	9.76563e+32
26.816	2	33.626	1500	33.636	1000000	33.636	250000000	33.621	125000000000	33.636	93750000000000	33.636	4.6875e+16	33.625	0	33.626	0	33.636	9.76563e+26	33.62	7.32422e+29	33.636	2.44141e+32
26.826	10	33.646	1500	33.656	0	33.656	0	33.641	312500000000	33.656	0	33.656	7.8125e+16	33.645	3.125e+20	33.646	0	33.656	2.92969e+27	33.64	0	33.656	2.44141e+32
26.836	4	33.666	1500	33.676	1000000	33.676	250000000	33.661	125000000000	33.676	62500000000000	33.676	0	33.665	1.5625e+20	33.666	0	33.676	0	33.66	7.32422e+29	33.676	2.44141e+32
26.846	7	33.686	0	33.696	250000	33.696	0	33.681	187500000000	33.696	0	33.696	7.8125e+16	33.685	0	33.686	7.8125e+22	33.696	0	33.68	2.44141e+29	33.696	2.44141e+32
26.856	8	33.706	1500	33.716	750000	33.716	375000000	33.701	187500000000	33.716	93750000000000	33.716	0	33.705	4.6875e+20	33.706	0	33.716	1.95313e+27	33.7	7.32422e+29	33.716	0
26.866	9	33.726	0	33.736	500000	33.736	375000000	33.721	0	33.736	93750000000000	33.736	3.125e+16	33.725	1.5625e+20	33.726	1.17188e+23	33.736	9.76563e+26	33.72	9.76563e+29	33.736	0
26.876	8	33.746	2000	33.756	750000	33.756	250000000	33.741	187500000000	33.756	0	33.756	3.125e+16	33.745	1.5625e+20	33.746	0	33.756	2.92969e+27	33.74	7.32422e+29	33.756	2.44141e+32
26.886	4	33.766	2500	33.776	750000	33.776	250000000	33.761	125000000000	33.776	31250000000000	33.776	3.125e+16	33.765	0	33.766	1.95313e+23	33.776	0	33.76	9.76563e+29	33.776	0
26.896	10	33.786	0	33.796	0	33.796	375000000	33.781	0	33.796	62500000000000	33.796	6.25e+16	33.785	0	33.786	1.95313e+23	33.796	9.76563e+26	33.78	7.32422e+29	33.796	0
26.906	11	33.806	0	33.816	1000000	33.816	500000000	33.801	312500000000	33.816	62500000000000	33.816	3.125e+16	33.805	0	33.806	7.8125e+22	33.816	0	33.8	1.46484e+30	33.816	4.88281e+32
26.916	5	33.826	1500	33.836	250000	33.836	0	33.821	250000000000	33.836	31250000000000	33.836	6.25e+16	33.825	3.125e+20	33.826	1.17188e+23	33.836	9.76563e+26	33.82	9.76563e+29	33.836	4.88281e+32
26.926	13	33.846	1500	33.856	1000000	33.856	0	33.841	250000000000	33.856	0	33.856	3.125e+16	33.845	0	33.846	1.17188e+23	33.856	0	33.84	1.2207e+30	33.856	0
26.936	6	33.866	0	33.876	500000	33.876	250000000	33.861	62500000000	33.876	93750000000000	33.876	3.125e+16	33.865	0	33.866	7.8125e+22	33.876	9.76563e+26	33.86	7.32422e+29	33.876	7.32422e+32
26.946	5	33.886	500	33.896	250000	33.896	0	33.881	187500000000	33.896	93750000000000	33.896	0	33.885	4.6875e+20	33.886	3.90625e+22	33.896	1.95313e+27	33.88	2.44141e+29	33.896	0
26.956	10	33.906	1500	33.916	250000	33.916	250000000	33.901	187500000000	33.916	31250000000000	33.916	4.6875e+16	33.905	3.125e+20	33.906	0	33.916	1.95313e+27	33.9	9.76563e+29	33.916	2.44141e+32
26.966	5	33.926	500	33.936	500000	33.936	375000000	33.921	0	33.936	62500000000000	33.936	1.5625e+16	33.925	1.5625e+20	33.926	0	33.936	9.76563e+26	33.92	4.88281e+29	33.936	0
26.976	9	33.946	1500	33.956	250000	33.956	250000000	33.941	0	33.956	125000000000000	33.956	4.6875e+16	33.945	0	33.946	0	33.956	9.76563e+26	33.94	9.76563e+29	33.956	0
26.986	9	33.966	1000	33.976	0	33.976	500000000	33.961	62500000000	33.976	125000000000000	33.976	6.25e+16	33.965	1.5625e+20	33.966	1.17188e+23	33.976	0	33.96	2.44141e+29	33.976	4.88281e+32
26.996	10	33.986	2000	33.996	250000	33.996	375000000	33.981	62500000000	33.996	0	33.996	1.5625e+16	33.985	1.5625e+20	33.986	3.90625e+22	33.996	4.88281e+27	33.98	1.2207e+30	33.996	9.76563e+32
27.006	11	34.006	1000	34.016	500000	34.016	750000000	34.001	125000000000	34.016	31250000000000	34.016	3.125e+16	34.005	1.5625e+20	34.006	7.8125e+22	34.016	0	34	0	34.016	2.44141e+32
27.016	6	34.026	500	34.036	250000	34.036	125000000	34.021	187500000000	34.036	0	34.036	0	34.025	1.5625e+20	34.026	1.17188e+23	34.036	9.76563e+26	34.02	7.32422e+29	34.036	0
27.026	9	34.046	500	34.056	500000	34.056	0	34.041	187500000000	34.056	31250000000000	34.056	3.125e+16	34.045	1.5625e+20	34.046	1.5625e+23	34.056	0	34.04	0	34.056	0
27.036	5	34.066	500	34.076	500000	34.076	375000000	34.061	62500000000	34.076	31250000000000	34.076	0	34.065	0	34.066	1.95313e+23	34.076	2.92969e+27	34.06	0	34.076	4.88281e+32
27.046	6	34.086	500	34.096	500000	34.096	375000000	34.081	125000000000	34.096	0	34.096	0	34.085	1.5625e+20	34.086	3.90625e+22	34.096	0	34.08	0	34.096	4.88281e+32
27.056	8	34.106	1500	34.116	500000	34.116	250000000	34.101	0	34.116	31250000000000	34.116	9.375e+16	34.105	1.5625e+20	34.106	7.8125e+22	34.116	0	34.1	7.32422e+29	34.116	2.44141e+32
27.066	8	34.126	1500	34.136	1500000	34.136	125000000	34.121	62500000000	34.136	31250000000000	34.136	3.125e+16	34.125	0	34.126	3.90625e+22	34.136	9.76563e+26	34.12	4.88281e+29	34.136	4.88281e+32
27.076	12	34.146	1500	34.156	0	34.156	125000000	34.141	125000000000	34.156	0	34.156	4.6875e+16	34.145	1.5625e+20	34.146	7.8125e+22	34.156	2.92969e+27	34.14	9.76563e+29	34.156	2.44141e+32
27.086	5	34.166	2000	34.176	1250000	34.176	375000000	34.161	187500000000	34.176	125000000000000	34.176	0	34.165	3.125e+20	34.166	1.17188e+23	34.176	0	34.16	7.32422e+29	34.176	4.88281e+32
27.096	10	34.186	3500	34.196	1250000	34.196	375000000	34.181	0	34.196	187500000000000	34.196	1.5625e+16	34.185	0	34.186	0	34.196	1.95313e+27	34.18	4.88281e+29	34.196	0
27.106	5	34.206	0	34.216	1000000	34.216	125000000	34.201	62500000000	34.216	31250000000000	34.216	1.5625e+16	34.205	0	34.206	1.17188e+23	34.216	0	34.2	2.44141e+29	34.216	4.88281e+32
27.116	11	34.226	2500	34.236	500000	34.236	250000000	34.221	62500000000	34.236	62500000000000	34.236	0	34.225	3.125e+20	34.226	0	34.236	2.92969e+27	34.22	9.76563e+29	34.236	4.88281e+32
27.126	15	34.246	0	34.256	1000000	34.256	125000000	34.241	0	34.256	93750000000000	34.256	4.6875e+16	34.245	1.5625e+20	34.246	1.17188e+23	34.256	3.90625e+27	34.24	2.44141e+29	34.256	2.44141e+32
27.136	15	34.266	2000	34.276	500000	34.276	250000000	34.261	187500000000	34.276	62500000000000	34.276	0	34.265	1.5625e+20	34.266	7.8125e+22	34.276	9.76563e+26	34.26	4.88281e+29	34.276	4.88281e+32
27.146	13	34.286	500	34.296	500000	34.296	0	34.281	250000000000	34.296	62500000000000	34.296	1.5625e+16	34.285	0	34.286	0	34.296	9.76563e+26	34.28	0	34.296	4.88281e+32
27.156	12	34.306	1000	34.316	1750000	34.316	0	34.301	312500000000	34.316	0	34.316	0	34.305	0	34.306	0	34.316	3.90625e+27	34.3	7.32422e+29	34.316	7.32422e+32
27.166	10	34.326	3500	34.336	1000000	34.336	375000000	34.321	62500000000	34.336	0	34.336	3.125e+16	34.325	1.5625e+20	34.326	1.17188e+23	34.336	1.95313e+27	34.32	4.88281e+29	34.336	9.76563e+32
27.176	18	34.346	1000	34.356	250000	34.356	125000000	34.341	250000000000	34.356	62500000000000	34.356	4.6875e+16	34.345	1.5625e+20	34.346	0	34.356	0	34.34	2.44141e+29	34.356	4.88281e+32
27.186	9	34.366	5000	34.376	3000000	34.376	375000000	34.361	0	34.376	31250000000000	34.376	0	34.365	0	34.366	1.17188e+23	34.376	9.76563e+26	34.36	2.44141e+29	34.376	4.88281e+32
27.196	9	34.386	6000	34.396	1000000	34.396	250000000	34.381	62500000000	34.396	125000000000000	34.396	1.5625e+16	34.385	0	34.386	1.17188e+23	34.396	0	34.38	4.88281e+29	34.396	4.88281e+32
27.206	9	34.406	5000	34.416	750000	34.416	375000000	34.401	62500000000	34.416	125000000000000	34.416	4.6875e+16	34.405	0	34.406	1.17188e+23	34.416	9.76563e+26	34.4	7.32422e+29	34.416	1.70898e+33
27.216	13	34.426	3500	34.436	250000	34.436	375000000	34.421	62500000000	34.436	0	34.436	3.125e+16	34.425	1.5625e+20	34.426	7.8125e+22	34.436	0	34.42	0	34.436	0
27.226	10	34.446	3500	34.456	1500000	34.456	500000000	34.441	187500000000	34.456	62500000000000	34.456	1.5625e+16	34.445	1.5625e+20	34.446	1.17188e+23	34.456	9.76563e+26	34.44	9.76563e+29	34.456	2.44141e+32
27.236	13	34.466	2000	34.476	250000	34.476	375000000	34.461	187500000000	34.476	0	34.476	0	34.465	0	34.466	0	34.476	9.76563e+26	34.46	9.76563e+29	34.476	4.88281e+32
27.246	11	34.486	4500	34.496	1250000	34.496	375000000	34.481	62500000000	34.496	31250000000000	34.496	3.125e+16	34.485	1.5625e+20	34.486	1.17188e+23	34.496	1.95313e+27	34.48	0	34.496	4.88281e+32
27.256	14	34.506	3500	34.516	1000000	34.516	250000000	34.501	125000000000	34.516	62500000000000	34.516	3.125e+16	34.505	1.5625e+20	34.506	0	34.516	0	34.5	4.88281e+29	34.516	7.32422e+32
27.266	11	34.526	1000	34.536	1750000	34.536	500000000	34.521	62500000000	34.536	0	34.536	1.5625e+16	34.525	6.25e+20	34.526	1.17188e+23	34.536	9.76563e+26	34.52	2.44141e+29	34.536	2.44141e+32
27.276	18	34.546	5500	34.556	1750000	34.556	250000000	34.541	125000000000	34.556	0	34.556	0	34.545	3.125e+20	34.546	3.90625e+22	34.556	9.76563e+26	34.54	2.44141e+29	34.556	0
27.286	13	34.566	4000	34.576	750000	34.576	250000000	34.561	62500000000	34.576	0	34.576	0	34.565	1.5625e+20	34.566	7.8125e+22	34.576	2.92969e+27	34.56	0	34.576	0
27.296	9	34.586	4500	34.596	750000	34.596	375000000	34.581	125000000000	34.596	0	34.596	4.6875e+16	34.585	0	34.586	1.17188e+23	34.596	9.76563e+26	34.58	2.44141e+29	34.596	4.88281e+32
27.306	16	34.606	4000	34.616	500000	34.616	250000000	34.601	0	34.616	62500000000000	34.616	3.125e+16	34.605	0	34.606	3.90625e+22	34.616	0	34.6	0	34.616	9.76563e+32
27.316	12	34.626	2000	34.636	500000	34.636	375000000	34.621	125000000000	34.636	62500000000000	34.636	0	34.625	0	34.626	0	34.636	0	34.62	0	34.636	0
27.326	17	34.646	2500	34.656	0	34.656	500000000	34.641	62500000000	34.656	62500000000000	34.656	3.125e+16	34.645	3.125e+20	34.646	0	34.656	9.76563e+26	34.64	1.2207e+30	34.656	0
27.336	16	34.666	5500	34.676	1750000	34.676	125000000	34.661	0	34.676	0	34.676	4.6875e+16	34.665	3.125e+20	34.666	0	34.676	1.95313e+27	34.66	2.44141e+29	34.676	2.44141e+32
27.346	14	34.686	2000	34.696	1500000	34.696	500000000	34.681	62500000000	34.696	62500000000000	34.696	0	34.685	0	34.686	7.8125e+22	34.696	1.95313e+27	34.68	9.76563e+29	34.696	2.44141e+32
27.356	13	34.706	5500	34.716	1000000	34.716	500000000	34.701	125000000000	34.716	62500000000000	34.716	4.6875e+16	34.705	1.5625e+20	34.706	1.17188e+23	34.716	2.92969e+27	34.7	2.44141e+29	34.716	9.76563e+32
27.366	7	34.726	4000	34.736	500000	34.736	0	34.721	250000000000	34.736	62500000000000	34.736	1.5625e+16	34.725	3.125e+20	34.726	0	34.736	0	34.72	4.88281e+29	34.736	2.44141e+32
27.376	21	34.746	5500	34.756	1500000	34.756	250000000	34.741	125000000000	34.756	31250000000000	34.756	0	34.745	0	34.746	3.90625e+22	34.756	9.76563e+26	34.74	4.88281e+29	34.756	7.32422e+32
27.386	14	34.766	2500	34.776	500000	34.776	375000000	34.761	0	34.776	93750000000000	34.776	1.5625e+16	34.765	0	34.766	3.90625e+22	34.776	1.95313e+27	34.76	0	34.776	0
27.396	16	34.786	3500	34.796	500000	34.796	250000000	34.781	62500000000	34.796	0	34.796	1.5625e+16	34.785	1.5625e+20	34.786	3.90625e+22	34.796	0	34.78	0	34.796	2.44141e+32
27.406	15	34.806	3500	34.816	250000	34.816	0	34.801	62500000000	34.816	31250000000000	34.816	3.125e+16	34.805	1.5625e+20	34.806	0	34.816	0	34.8	2.44141e+29	34.816	9.76563e+32
27.416	19	34.826	5000	34.836	500000	34.836	0	34.821	125000000000	34.836	0	34.836	0	34.825	1.5625e+20	34.826	7.8125e+22	34.836	0	34.82	7.32422e+29	34.836	2.44141e+32
27.426	17	34.846	5000	34.856	500000	34.856	375000000	34.841	125000000000	34.856	62500000000000	34.856	0	34.845	6.25e+20	34.846	0	34.856	1.95313e+27	34.84	4.88281e+29	34.856	7.32422e+32
27.436	19	34.866	7000	34.876	1000000	34.876	375000000	34.861	0	34.876	62500000000000	34.876	0	34.865	3.125e+20	34.866	0	34.876	9.76563e+26	34.86	7.32422e+29	34.876	0
27.446	18	34.886	5000	34.896	1250000	34.896	250000000	34.881	0	34.896	31250000000000	34.896	1.5625e+16	34.885	1.5625e+20	34.886	0	34.896	1.95313e+27	34.88	7.32422e+29	34.896	0
27.456	20	34.906	1500	34.916	250000	34.916	375000000	34.901	125000000000	34.916	31250000000000	34.916	0	34.905	0	34.906	0	34.916	0	34.9	4.88281e+29	34.916	2.44141e+32
27.466	16	34.926	6000	34.936	500000	34.936	250000000	34.921	0	34.936	31250000000000	34.936	0	34.925	1.5625e+20	34.926	0	34.936	0	34.92	0	34.936	0
27.476	17	34.946	5500	34.956	250000	34.956	0	34.941	187500000000	34.956	31250000000000	34.956	4.6875e+16	34.945	1.5625e+20	34.946	7.8125e+22	34.956	1.95313e+27	34.94	0	34.956	1.46484e+33
27.486	11	34.966	4000	34.976	1250000	34.976	0	34.961	0	34.976	93750000000000	34.976	3.125e+16	34.965	3.125e+20	34.966	7.8125e+22	34.976	9.76563e+26	34.96	7.32422e+29	34.976	4.88281e+32
27.496	24	34.986	2500	34.996	1000000	34.996	250000000	34.981	0	34.996	0	34.996	3.125e+16	34.985	0	34.986	0	34.996	0	34.98	1.70898e+30	34.996	0
27.506	19	35.006	3000	35.016	750000	35.016	125000000	35.001	312500000000	35.016	62500000000000	35.016	1.5625e+16	35.005	1.5625e+20	35.006	3.90625e+22	35.016	1.95313e+27	35	7.32422e+29	35.016	9.76563e+32
27.516	13	35.026	4000	35.036	250000	35.036	125000000	35.021	0	35.036	62500000000000	35.036	4.6875e+16	35.025	3.125e+20	35.026	0	35.036	0	35.02	2.44141e+29	35.036	2.44141e+32
27.526	18	35.046	3500	35.056	0	35.056	500000000	35.041	62500000000	35.056	0	35.056	3.125e+16	35.045	4.6875e+20	35.046	3.90625e+22	35.056	2.92969e+27	35.04	7.32422e+29	35.056	7.32422e+32
27.536	13	35.066	3000	35.076	250000	35.076	125000000	35.061	0	35.076	62500000000000	35.076	3.125e+16	35.065	0	35.066	7.8125e+22	35.076	9.76563e+26	35.06	2.44141e+29	35.076	0
27.546	10	35.086	2500	35.096	1250000	35.096	125000000	35.081	250000000000	35.096	31250000000000	35.096	0	35.085	1.5625e+20	35.086	7.8125e+22	35.096	9.76563e+26	35.08	4.88281e+29	35.096	4.88281e+32
27.556	19	35.106	2000	35.116	0	35.116	250000000	35.101	0	35.116	31250000000000	35.116	4.6875e+16	35.105	4.6875e+20	35.106	3.90625e+22	35.116	0	35.1	0	35.116	4.88281e+32
27.566	26	35.126	1500	35.136	0	35.136	125000000	35.121	250000000000	35.136	0	35.136	7.8125e+16	35.125	0	35.126	3.90625e+22	35.136	0	35.12	0	35.136	0
27.576	31	35.146	500	35.156	750000	35.156	375000000	35.141	0	35.156	62500000000000	35.156	1.5625e+16	35.145	3.125e+20	35.146	1.5625e+23	35.156	9.76563e+26	35.14	7.32422e+29	35.156	0
27.586	21	35.166	2500	35.176	1000000	35.176	125000000	35.161	250000000000	35.176	62500000000000	35.176	6.25e+16	35.165	3.125e+20	35.166	7.8125e+22	35.176	0	35.16	0	35.176	0
27.596	27	35.186	2500	35.196	0	35.196	125000000	35.181	0	35.196	0	35.196	0	35.185	1.5625e+20	35.186	7.8125e+22	35.196	0	35.18	1.2207e+30	35.196	2.44141e+32
27.606	14	35.206	1500	35.216	0	35.216	500000000	35.201	187500000000	35.216	0	35.216	0	35.205	1.5625e+20	35.206	0	35.216	2.92969e+27	35.2	0	35.216	9.76563e+32
27.616	18	35.226	2000	35.236	250000	35.236	375000000	35.221	125000000000	35.236	62500000000000	35.236	0	35.225	0	35.226	0	35.236	0	35.22	4.88281e+29	35.236	9.76563e+32
27.626	13	35.246	1000	35.256	500000	35.256	250000000	35.241	0	35.256	62500000000000	35.256	1.5625e+16	35.245	0	35.246	0	35.256	9.76563e+26	35.24	0	35.256	0
27.636	21	35.266	3500	35.276	750000	35.276	0	35.261	0	35.276	0	35.276	0	35.265	0	35.266	3.90625e+22	35.276	1.95313e+27	35.26	9.76563e+29	35.276	2.44141e+32
27.646	30	35.286	1500	35.296	0	35.296	375000000	35.281	187500000000	35.296	0	35.296	1.5625e+16	35.285	0	35.286	3.90625e+22	35.296	0	35.28	4.88281e+29	35.296	4.88281e+32
27.656	18	35.306	0	35.316	250000	35.316	250000000	35.301	125000000000	35.316	31250000000000	35.316	3.125e+16	35.305	4.6875e+20	35.306	1.17188e+23	35.316	0	35.3	7.32422e+29	35.316	0
27.666	22	35.326	2000	35.336	500000	35.336	250000000	35.321	62500000000	35.336	31250000000000	35.336	1.5625e+16	35.325	0	35.326	3.90625e+22	35.336	1.95313e+27	35.32	2.44141e+29	35.336	4.88281e+32
27.676	29	35.346	0	35.356	750000	35.356	375000000	35.341	0	35.356	0	35.356	0	35.345	0	35.346	1.17188e+23	35.356	9.76563e+26	35.34	0	35.356	2.44141e+32
27.686	32	35.366	2500	35.376	250000	35.376	375000000	35.361	125000000000	35.376	62500000000000	35.376	1.5625e+16	35.365	4.6875e+20	35.366	3.90625e+22	35.376	0	35.36	2.44141e+29	35.376	2.44141e+32
27.696	36	35.386	500	35.396	250000	35.396	500000000	35.381	250000000000	35.396	0	35.396	3.125e+16	35.385	1.5625e+20	35.386	3.90625e+22	35.396	0	35.38	4.88281e+29	35.396	4.88281e+32
27.706	34	35.406	500	35.416	0	35.416	375000000	35.401	125000000000	35.416	62500000000000	35.416	0	35.405	0	35.406	0	35.416	0	35.4	1.46484e+30	35.416	2.44141e+32
27.716	35	35.426	1500	35.436	500000	35.436	125000000	35.421	62500000000	35.436	0	35.436	1.5625e+16	35.425	0	35.426	1.5625e+23	35.436	1.95313e+27	35.42	0	35.436	0
27.726	49	35.446	1000	35.456	500000	35.456	0	35.441	125000000000	35.456	31250000000000	35.456	3.125e+16	35.445	1.5625e+20	35.446	3.90625e+22	35.456	1.95313e+27	35.44	2.44141e+29	35.456	7.32422e+32
27.736	39	35.466	0	35.476	0	35.476	125000000	35.461	125000000000	35.476	31250000000000	35.476	1.5625e+16	35.465	1.5625e+20	35.466	0	35.476	0	35.46	2.44141e+29	35.476	7.32422e+32
27.746	43	35.486	1000	35.496	500000	35.496	500000000	35.481	62500000000	35.496	93750000000000	35.496	3.125e+16	35.485	1.5625e+20	35.486	2.34375e+23	35.496	9.76563e+26	35.48	1.2207e+30	35.496	0
27.756	56	35.506	1500	35.516	0	35.516	0	35.501	62500000000	35.516	93750000000000	35.516	3.125e+16	35.505	3.125e+20	35.506	3.90625e+22	35.516	1.95313e+27	35.5	2.44141e+29	35.516	0
27.766	50	35.526	500	35.536	250000	35.536	125000000	35.521	0	35.536	0	35.536	1.5625e+16	35.525	3.125e+20	35.526	0	35.536	0	35.52	0	35.536	4.88281e+32
27.776	56	35.546	2000	35.556	0	35.556	125000000	35.541	62500000000	35.556	0	35.556	3.125e+16	35.545	3.125e+20	35.546	1.95313e+23	35.556	9.76563e+26	35.54	2.44141e+29	35.556	0
27.786	63	35.566	1000	35.576	250000	35.576	0	35.561	0	35.576	93750000000000	35.576	3.125e+16	35.565	1.5625e+20	35.566	0	35.576	0	35.56	4.88281e+29	35.576	7.32422e+32
27.796	74	35.586	2500	35.596	750000	35.596	125000000	35.581	0	35.596	62500000000000	35.596	4.6875e+16	35.585	0	35.586	1.17188e+23	35.596	9.76563e+26	35.58	2.44141e+29	35.596	0
27.806	62	35.606	2000	35.616	0	35.616	250000000	35.601	0	35.616	31250000000000	35.616	1.5625e+16	35.605	1.5625e+20	35.606	0	35.616	0	35.6	2.44141e+29	35.616	7.32422e+32
27.816	84	35.626	500	35.636	500000	35.636	250000000	35.621	0	35.636	31250000000000	35.636	4.6875e+16	35.625	1.5625e+20	35.626	3.90625e+22	35.636	0	35.62	2.44141e+29	35.636	2.44141e+32
27.826	71	35.646	500	35.656	750000	35.656	625000000	35.641	0	35.656	31250000000000	35.656	1.5625e+16	35.645	0	35.646	0	35.656	0	35.64	9.76563e+29	35.656	1.2207e+33
27.836	82	35.666	500	35.676	0	35.676	375000000	35.661	125000000000	35.676	156250000000000	35.676	0	35.665	0	35.666	1.17188e+23	35.676	1.95313e+27	35.66	2.44141e+29	35.676	4.88281e+32
27.846	94	35.686	500	35.696	500000	35.696	0	35.681	62500000000	35.696	31250000000000	35.696	0	35.685	1.5625e+20	35.686	1.17188e+23	35.696	0	35.68	2.44141e+29	35.696	0
27.856	108	35.706	1500	35.716	250000	35.716	1000000000	35.701	125000000000	35.716	0	35.716	0	35.705	3.125e+20	35.706	7.8125e+22	35.716	3.90625e+27	35.7	9.76563e+29	35.716	0
27.866	98	35.726	0	35.736	1250000	35.736	250000000	35.721	62500000000	35.736	187500000000000	35.736	0	35.725	0	35.726	3.90625e+22	35.736	0	35.72	0	35.736	0
27.876	104	35.746	0	35.756	750000	35.756	125000000	35.741	62500000000	35.756	31250000000000	35.756	0	35.745	3.125e+20	35.746	1.95313e+23	35.756	9.76563e+26	35.74	2.44141e+29	35.756	4.88281e+32
27.886	124	35.766	0	35.776	500000	35.776	0	35.761	0	35.776	31250000000000	35.776	0	35.765	1.5625e+20	35.766	0	35.776	1.95313e+27	35.76	0	35.776	9.76563e+32
27.896	116	35.786	2000	35.796	0	35.796	0	35.781	0	35.796	31250000000000	35.796	0	35.785	3.125e+20	35.786	3.90625e+22	35.796	9.76563e+26	35.78	7.32422e+29	35.796	9.76563e+32
27.906	115	35.806	500	35.816	0	35.816	375000000	35.801	187500000000	35.816	62500000000000	35.816	1.5625e+16	35.805	0	35.806	3.90625e+22	35.816	0	35.8	4.88281e+29	35.816	4.88281e+32
27.916	135	35.826	1500	35.836	0	35.836	125000000	35.821	0	35.836	0	35.836	6.25e+16	35.825	0	35.826	1.17188e+23	35.836	0	35.82	0	35.836	2.44141e+32
27.926	133	35.846	0	35.856	0	35.856	125000000	35.841	0	35.856	0	35.856	3.125e+16	35.845	0	35.846	3.90625e+22	35.856	2.92969e+27	35.84	7.32422e+29	35.856	4.88281e+32
27.936	167	35.866	1000	35.876	0	35.876	250000000	35.861	62500000000	35.876	0	35.876	1.5625e+16	35.865	1.5625e+20	35.866	3.90625e+22	35.876	0	35.86	2.44141e+29	35.876	2.44141e+32
27.946	140	35.886	0	35.896	500000	35.896	125000000	35.881	187500000000	35.896	0	35.896	1.5625e+16	35.885	6.25e+20	35.886	3.90625e+22	35.896	1.95313e+27	35.88	4.88281e+29	35.896	4.88281e+32
27.956	174	35.906	0	35.916	500000	35.916	250000000	35.901	187500000000	35.916	31250000000000	35.916	6.25e+16	35.905	1.5625e+20	35.906	0	35.916	0	35.9	0	35.916	4.88281e+32
27.966	193	35.926	1500	35.936	1000000	35.936	125000000	35.921	187500000000	35.936	0	35.936	4.6875e+16	35.925	0	35.926	1.17188e+23	35.936	1.95313e+27	35.92	0	35.936	2.44141e+32
27.976	198	35.946	1000	35.956	0	35.956	0	35.941	312500000000	35.956	62500000000000	35.956	0	35.945	0	35.946	1.5625e+23	35.956	0	35.94	0	35.956	0
27.986	184	35.966	500	35.976	500000	35.976	0	35.961	62500000000	35.976	0	35.976	1.5625e+16	35.965	1.5625e+20	35.966	7.8125e+22	35.976	9.76563e+26	35.96	0	35.976	0
27.996	189	35.986	0	35.996	750000	35.996	125000000	35.981	187500000000	35.996	31250000000000	35.996	4.6875e+16	35.985	3.125e+20	35.986	0	35.996	9.76563e+26	35.98	4.88281e+29	35.996	0
28.006	203	36.006	500	36.016	0	36.016	625000000	36.001	62500000000	36.016	62500000000000	36.016	1.5625e+16	36.005	0	36.006	0	36.016	0	36	1.46484e+30	36.016	2.44141e+32
28.016	238	36.026	1000	36.036	1000000	36.036	125000000	36.021	250000000000	36.036	31250000000000	36.036	1.5625e+16	36.025	1.5625e+20	36.026	0	36.036	3.90625e+27	36.02	2.44141e+29	36.036	4.88281e+32
28.026	215	36.046	1500	36.056	500000	36.056	0	36.041	375000000000	36.056	0	36.056	1.5625e+16	36.045	3.125e+20	36.046	0	36.056	1.95313e+27	36.04	2.44141e+29	36.056	4.88281e+32
28.036	203	36.066	2000	36.076	750000	36.076	0	36.061	125000000000	36.076	125000000000000	36.076	7.8125e+16	36.065	3.125e+20	36.066	0	36.076	9.76563e+26	36.06	0	36.076	4.88281e+32
28.046	199	36.086	0	36.096	750000	36.096	375000000	36.081	62500000000	36.096	93750000000000	36.096	6.25e+16	36.085	0	36.086	0	36.096	9.76563e+26	36.08	7.32422e+29	36.096	0
28.056	242	36.106	1000	36.116	750000	36.116	500000000	36.101	125000000000	36.116	62500000000000	36.116	4.6875e+16	36.105	1.5625e+20	36.106	3.90625e+22	36.116	0	36.1	4.88281e+29	36.116	0
28.066	241	36.126	1000	36.136	500000	36.136	250000000	36.121	125000000000	36.136	31250000000000	36.136	1.5625e+16	36.125	3.125e+20	36.126	1.5625e+23	36.136	9.76563e+26	36.12	2.44141e+29	36.136	2.44141e+32
28.076	254	36.146	2000	36.156	2500000	36.156	1000000000	36.141	312500000000	36.156	156250000000000	36.156	4.6875e+16	36.145	0	36.146	1.17188e+23	36.156	9.76563e+26	36.14	4.88281e+29	36.156	2.44141e+32
28.086	272	36.166	2500	36.176	500000	36.176	112500000	36.161	187500000000	36.176	0	36.176	6.25e+16	36.165	1.5625e+20	36.166	0	36.176	3.90625e+27	36.16	0	36.176	0
28.096	283	36.186	1500	36.196	1000000	36.196	150000000	36.181	312500000000	36.196	0	36.196	1.5625e+16	36.185	4.6875e+20	36.186	0	36.196	0	36.18	0	36.196	1.95313e+33
28.106	272	36.206	4000	36.216	250000	36.216	187500000	36.201	0	36.216	0	36.216	1.71875e+17	36.205	1.5625e+20	36.206	7.8125e+22	36.216	1.95313e+27	36.2	0	36.216	4.88281e+32
28.116	270	36.226	1000	36.236	1750000	36.236	162500000	36.221	125000000000	36.236	0	36.236	4.6875e+16	36.225	6.25e+20	36.226	0	36.236	1.95313e+27	36.22	9.76563e+29	36.236	1.2207e+33
28.126	268	36.246	1000	36.256	1000000	36.256	137500000	36.241	125000000000	36.256	62500000000000	36.256	4.6875e+16	36.245	3.125e+20	36.246	1.17188e+23	36.256	2.92969e+27	36.24	2.44141e+29	36.256	4.88281e+32
28.136	262	36.266	1500	36.276	0	36.276	187500000	36.261	250000000000	36.276	62500000000000	36.276	3.125e+16	36.265	1.5625e+20	36.266	3.90625e+22	36.276	1.88281e+27	36.26	0	36.276	4.88281e+32
28.146	296	36.286	1500	36.296	0	36.296	140000000	36.281	62500000000	36.296	31250000000000	36.296	6.25e+16	36.285	7.8125e+20	36.286	1.17188e+23	36.296	1.85938e+27	36.28	1.2207e+30	36.296	1.2207e+33
28.156	290	36.306	1000	36.316	1250000	36.316	137500000	36.301	0	36.316	31250000000000	36.316	4.6875e+16	36.305	0	36.306	3.90625e+22	36.316	9.76563e+26	36.3	1.46484e+30	36.316	7.32422e+32
28.166	258	36.326	0	36.336	250000	36.336	137500000	36.321	0	36.336	62500000000000	36.336	0	36.325	7.8125e+20	36.326	7.8125e+22	36.336	2.88281e+27	36.32	1.95313e+30	36.336	4.88281e+32
28.176	276	36.346	1000	36.356	0	36.356	187500000	36.341	187500000000	36.356	62500000000000	36.356	4.6875e+16	36.345	0	36.346	7.8125e+22	36.356	2.92969e+27	36.34	4.88281e+29	36.356	1.2207e+33
28.186	274	36.366	1500	36.376	250000	36.376	550000000	36.361	312500000000	36.376	93750000000000	36.376	4.6875e+16	36.365	4.6875e+20	36.366	7.8125e+22	36.376	1.88281e+27	36.36	9.76563e+29	36.376	1.46484e+33
28.196	288	36.386	500	36.396	250000	36.396	462500000	36.381	62500000000	36.396	0	36.396	3.125e+16	36.385	6.25e+20	36.386	3.90625e+22	36.396	0	36.38	7.32422e+29	36.396	4.88281e+32
28.206	283	36.406	2000	36.416	250000	36.416	412500000	36.401	62500000000	36.416	31250000000000	36.416	3.125e+16	36.405	6.25e+20	36.406	7.8125e+22	36.416	2.90625e+27	36.4	1.2207e+30	36.416	4.88281e+32
28.216	340	36.426	1000	36.436	0	36.436	275000000	36.421	0	36.436	0	36.436	3.125e+16	36.425	6.25e+20	36.426	0	36.436	0	36.42	4.88281e+29	36.436	2.44141e+32
28.226	289	36.446	1500	36.456	0	36.456	337500000	36.441	62500000000	36.456	0	36.456	0	36.445	1.5625e+20	36.446	1.17188e+23	36.456	0	36.44	1.2207e+30	36.456	0
28.236	291	36.466	2000	36.476	500000	36.476	337500000	36.461	0	36.476	0	36.476	6.25e+16	36.465	9.375e+20	36.466	7.8125e+22	36.476	0	36.46	1.2207e+30	36.476	4.88281e+32
28.246	302	36.486	1000	36.496	0	36.496	150000000	36.481	125000000000	36.496	31250000000000	36.496	0	36.485	0	36.486	7.8125e+22	36.496	0	36.48	1.2207e+30	36.496	9.76563e+32
28.256	284	36.506	0	36.516	250000	36.516	250000000	36.501	0	36.516	0	36.516	4.6875e+16	36.505	1.5625e+20	36.506	3.90625e+22	36.516	0	36.5	7.32422e+29	36.516	4.88281e+32
28.266	277	36.526	0	36.536	0	36.536	625000000	36.521	62500000000	36.536	31250000000000	36.536	1.5625e+16	36.525	0	36.526	0	36.536	0	36.52	1.95313e+30	36.536	4.88281e+32
28.276	284	36.546	2000	36.556	250000	36.556	250000000	36.541	62500000000	36.556	93750000000000	36.556	3.125e+16	36.545	1.5625e+20	36.546	3.90625e+22	36.556	0	36.54	2.44141e+29	36.556	4.88281e+32
28.286	276	36.566	0	36.576	0	36.576	500000000	36.561	0	36.576	31250000000000	36.576	0	36.565	0	36.566	0	36.576	0	36.56	4.88281e+29	36.576	0
28.296	267	36.586	1500	36.596	250000	36.596	625000000	36.581	62500000000	36.596	0	36.596	7.8125e+16	36.585	0	36.586	3.90625e+22	36.596	0	36.58	7.32422e+29	36.596	0
28.306	255	36.606	500	36.616	250000	36.616	250000000	36.601	0	36.616	0	36.616	0	36.605	0	36.606	0	36.616	9.76563e+26	36.6	0	36.616	0
28.316	292	36.626	1000	36.636	500000	36.636	0	36.621	0	36.636	0	36.636	3.125e+16	36.625	0	36.626	1.17188e+23	36.636	0	36.62	0	36.636	0
28.326	273	36.646	1000	36.656	0	36.656	0	36.641	0	36.656	125000000000000	36.656	0	36.645	1.5625e+20	36.646	7.8125e+22	36.656	9.76563e+26	36.64	2.44141e+29	36.656	2.44141e+32
28.336	266	36.666	0	36.676	500000	36.676	0	36.661	62500000000	36.676	0	36.676	1.5625e+16	36.665	0	36.666	3.90625e+22	36.676	9.76563e+26	36.66	4.88281e+29	36.676	4.88281e+32
28.346	292	36.686	500	36.696	0	36.696	0	36.681	0	36.696	0	36.696	0	36.685	0	36.686	7.8125e+22	36.696	9.76563e+26	36.68	2.44141e+29	36.696	2.44141e+32
28.356	261	36.706	0	36.716	250000	36.716	250000000	36.701	62500000000	36.716	0	36.716	1.5625e+16	36.705	0	36.706	1.17188e+23	36.716	0	36.7	4.88281e+29	36.716	1.46484e+33
28.366	276	36.726	0	36.736	0	36.736	125000000	36.721	125000000000	36.736	0	36.736	0	36.725	0	36.726	7.8125e+22	36.736	9.76563e+26	36.72	0	36.736	7.32422e+32
28.376	239	36.746	1000	36.756	0	36.756	125000000	36.741	0	36.756	31250000000000	36.756	0	36.745	0	36.746	3.90625e+22	36.756	2.92969e+27	36.74	9.76563e+29	36.756	0
28.386	262	36.766	500	36.776	500000	36.776	125000000	36.761	62500000000	36.776	0	36.776	3.125e+16	36.765	0	36.766	0	36.776	0	36.76	7.32422e+29	36.776	9.76563e+32
28.396	250	36.786	0	36.796	0	36.796	125000000	36.781	0	36.796	0	36.796	0	36.785	3.125e+20	36.786	7.8125e+22	36.796	9.76563e+26	36.78	2.44141e+29	36.796	2.44141e+32
28.406	233	36.806	500	36.816	250000	36.816	125000000	36.801	62500000000	36.816	31250000000000	36.816	1.5625e+16	36.805	0	36.806	3.90625e+22	36.816	1.95313e+27	36.8	7.32422e+29	36.816	0
28.416	246	36.826	0	36.836	250000	36.836	125000000	36.821	0	36.836	0	36.836	0	36.825	0	36.826	3.90625e+22	36.836	9.76563e+26	36.82	0	36.836	0
28.426	224	36.846	500	36.856	1250000	36.856	0	36.841	62500000000	36.856	0	36.856	1.5625e+16	36.845	0	36.846	0	36.856	1.95313e+27	36.84	0	36.856	0
28.436	218	36.866	500	36.876	0	36.876	500000000	36.861	0	36.876	31250000000000	36.876	0	36.865	4.6875e+20	36.866	3.90625e+22	36.876	9.76563e+26	36.86	7.32422e+29	36.876	0
28.446	191	36.886	1500	36.896	0	36.896	375000000	36.881	62500000000	36.896	0	36.896	1.5625e+16	36.885	1.5625e+20	36.886	7.8125e+22	36.896	0	36.88	0	36.896	7.32422e+32
28.456	211	36.906	1500	36.916	0	36.916	125000000	36.901	0	36.916	0	36.916	0	36.905	3.125e+20	36.906	0	36.916	2.92969e+27	36.9	0	36.916	4.88281e+32
28.466	202	36.926	0	36.936	500000	36.936	375000000	36.921	187500000000	36.936	0	36.936	1.5625e+16	36.925	9.375e+20	36.926	3.90625e+22	36.936	9.76563e+26	36.92	1.2207e+30	36.936	0
28.476	176	36.946	2000	36.956	250000	36.956	250000000	36.941	0	36.956	0	36.956	4.6875e+16	36.945	0	36.946	0	36.956	2.92969e+27	36.94	0	36.956	0
28.486	168	36.966	0	36.976	750000	36.976	0	36.961	0	36.976	0	36.976	3.125e+16	36.965	0	36.966	0	36.976	1.95313e+27	36.96	0	36.976	2.44141e+32
28.496	147	36.986	0	36.996	750000	36.996	375000000	36.981	62500000000	36.996	31250000000000	36.996	4.6875e+16	36.985	0	36.986	1.5625e+23	36.996	9.76563e+26	36.98	2.44141e+29	36.996	2.44141e+32
28.506	171	37.006	1500	37.016	750000	37.016	125000000	37.001	125000000000	37.016	0	37.016	0	37.005	1.5625e+20	37.006	7.8125e+22	37.016	9.76563e+26	37	0	37.016	0
28.516	156	37.026	0	37.036	250000	37.036	0	37.021	125000000000	37.036	0	37.036	0	37.025	0	37.026	7.8125e+22	37.036	0	37.02	0	37.036	2.44141e+32
28.526	140	37.046	2000	37.056	500000	37.056	125000000	37.041	62500000000	37.056	0	37.056	0	37.045	1.5625e+20	37.046	0	37.056	0	37.04	4.88281e+29	37.056	7.32422e+32
28.536	133	37.066	2000	37.076	0	37.076	0	37.061	125000000000	37.076	31250000000000	37.076	3.125e+16	37.065	0	37.066	1.5625e+23	37.076	0	37.06	1.2207e+30	37.076	4.88281e+32
28.546	144	37.086	500	37.096	0	37.096	375000000	37.081	187500000000	37.096	62500000000000	37.096	6.25e+16	37.085	3.125e+20	37.086	3.90625e+22	37.096	0	37.08	0	37.096	2.44141e+32
28.556	144	37.106	0	37.116	0	37.116	125000000	37.101	0	37.116	0	37.116	0	37.105	4.6875e+20	37.106	3.90625e+22	37.116	0	37.1	2.44141e+29	37.116	0
28.566	147	37.126	500	37.136	500000	37.136	0	37.121	0	37.136	62500000000000	37.136	1.5625e+16	37.125	1.5625e+20	37.126	1.17188e+23	37.136	0	37.12	7.32422e+29	37.136	0
28.576	109	37.146	1000	37.156	250000	37.156	250000000	37.141	0	37.156	0	37.156	6.25e+16	37.145	0	37.146	7.8125e+22	37.156	9.76563e+26	37.14	7.32422e+29	37.156	2.44141e+32
28.586	110	37.166	0	37.176	250000	37.176	0	37.161	0	37.176	125000000000000	37.176	1.5625e+16	37.165	0	37.166	0	37.176	9.76563e+26	37.16	4.88281e+29	37.176	1.46484e+33
28.596	81	37.186	1000	37.196	250000	37.196	250000000	37.181	0	37.196	93750000000000	37.196	1.5625e+16	37.185	0	37.186	0	37.196	0	37.18	7.32422e+29	37.196	0
28.606	93	37.206	1000	37.216	250000	37.216	500000000	37.201	187500000000	37.216	62500000000000	37.216	0	37.205	1.5625e+20	37.206	3.90625e+22	37.216	0	37.2	4.88281e+29	37.216	0
28.616	113	37.226	1500	37.236	0	37.236	125000000	37.221	0	37.236	62500000000000	37.236	0	37.225	0	37.226	7.8125e+22	37.236	0	37.22	0	37.236	4.88281e+32
28.626	107	37.246	0	37.256	500000	37.256	250000000	37.241	125000000000	37.256	62500000000000	37.256	3.125e+16	37.245	0	37.246	0	37.256	9.76563e+26	37.24	0	37.256	0
28.636	87	37.266	1000	37.276	500000	37.276	250000000	37.261	0	37.276	62500000000000	37.276	3.125e+16	37.265	6.25e+20	37.266	3.90625e+22	37.276	9.76563e+26	37.26	2.44141e+29	37.276	9.76563e+32
28.646	92	37.286	0	37.296	500000	37.296	250000000	37.281	0	37.296	62500000000000	37.296	1.5625e+16	37.285	3.125e+20	37.286	0	37.296	9.76563e+26	37.28	2.44141e+29	37.296	7.32422e+32
28.656	80	37.306	2000	37.316	500000	37.316	0	37.301	125000000000	37.316	0	37.316	1.5625e+16	37.305	3.125e+20	37.306	0	37.316	0	37.3	4.88281e+29	37.316	2.44141e+32
28.666	82	37.326	2000	37.336	0	37.336	0	37.321	187500000000	37.336	0	37.336	0	37.325	3.125e+20	37.326	7.8125e+22	37.336	0	37.32	1.46484e+30	37.336	2.44141e+32
28.676	68	37.346	1000	37.356	250000	37.356	125000000	37.341	62500000000	37.356	0	37.356	0	37.345	0	37.346	7.8125e+22	37.356	9.76563e+26	37.34	2.44141e+29	37.356	4.88281e+32
28.686	61	37.366	500	37.376	250000	37.376	375000000	37.361	0	37.376	0	37.376	1.5625e+16	37.365	0	37.366	3.90625e+22	37.376	9.76563e+26	37.36	2.44141e+29	37.376	0
28.696	77	37.386	2000	37.396	250000	37.396	375000000	37.381	62500000000	37.396	31250000000000	37.396	0	37.385	0	37.386	0	37.396	1.95313e+27	37.38	1.2207e+30	37.396	7.32422e+32
28.706	76	37.406	500	37.416	750000	37.416	375000000	37.401	0	37.416	0	37.416	7.8125e+16	37.405	1.5625e+20	37.406	1.17188e+23	37.416	1.95313e+27	37.4	4.88281e+29	37.416	2.44141e+32
28.716	66	37.426	1000	37.436	250000	37.436	125000000	37.421	250000000000	37.436	0	37.436	4.6875e+16	37.425	1.5625e+20	37.426	3.90625e+22	37.436	9.76563e+26	37.42	0	37.436	2.44141e+32
28.726	61	37.446	1000	37.456	250000	37.456	125000000	37.441	0	37.456	62500000000000	37.456	0	37.445	1.5625e+20	37.446	0	37.456	0	37.44	2.44141e+29	37.456	4.88281e+32
28.736	58	37.466	0	37.476	750000	37.476	0	37.461	62500000000	37.476	62500000000000	37.476	0	37.465	1.5625e+20	37.466	0	37.476	0	37.46	7.32422e+29	37.476	2.44141e+32
28.746	59	37.486	0	37.496	0	37.496	125000000	37.481	0	37.496	93750000000000	37.496	6.25e+16	37.485	1.5625e+20	37.486	7.8125e+22	37.496	0	37.48	0	37.496	2.44141e+32
28.756	44	37.506	0	37.516	250000	37.516	0	37.501	0	37.516	31250000000000	37.516	0	37.505	3.125e+20	37.506	0	37.516	1.95313e+27	37.5	0	37.516	4.88281e+32
28.766	49	37.526	500	37.536	1000000	37.536	0	37.521	62500000000	37.536	31250000000000	37.536	1.5625e+16	37.525	1.5625e+20	37.526	0	37.536	0	37.52	4.88281e+29	37.536	7.32422e+32
28.776	44	37.546	500	37.556	0	37.556	250000000	37.541	187500000000	37.556	0	37.556	4.6875e+16	37.545	9.375e+20	37.546	1.5625e+23	37.556	1.95313e+27	37.54	4.88281e+29	37.556	4.88281e+32
28.786	49	37.566	0	37.576	250000	37.576	125000000	37.561	250000000000	37.576	0	37.576	7.8125e+16	37.565	0	37.566	3.90625e+22	37.576	0	37.56	2.44141e+29	37.576	2.44141e+32
28.796	53	37.586	1500	37.596	0	37.596	250000000	37.581	0	37.596	0	37.596	1.5625e+16	37.585	1.5625e+20	37.586	1.95313e+23	37.596	0	37.58	4.88281e+29	37.596	0
28.806	26	37.606	0	37.616	500000	37.616	125000000	37.601	0	37.616	31250000000000	37.616	0	37.605	1.5625e+20	37.606	3.90625e+22	37.616	2.92969e+27	37.6	0	37.616	2.44141e+32
28.816	40	37.626	0	37.636	500000	37.636	0	37.621	125000000000	37.636	31250000000000	37.636	1.5625e+16	37.625	0	37.626	3.90625e+22	37.636	9.76563e+26	37.62	0	37.636	7.32422e+32
28.826	38	37.646	0	37.656	0	37.656	0	37.641	0	37.656	31250000000000	37.656	6.25e+16	37.645	3.125e+20	37.646	7.8125e+22	37.656	0	37.64	0	37.656	4.88281e+32
28.836	41	37.666	500	37.676	250000	37.676	375000000	37.661	187500000000	37.676	0	37.676	0	37.665	0	37.666	3.90625e+22	37.676	1.95313e+27	37.66	0	37.676	2.44141e+32
28.846	39	37.686	1000	37.696	500000	37.696	0	37.681	250000000000	37.696	125000000000000	37.696	3.125e+16	37.685	0	37.686	1.17188e+23	37.696	9.76563e+26	37.68	0	37.696	0
28.856	29	37.706	1500	37.716	250000	37.716	0	37.701	62500000000	37.716	31250000000000	37.716	1.5625e+16	37.705	1.5625e+20	37.706	1.5625e+23	37.716	9.76563e+26	37.7	0	37.716	2.44141e+32
28.866	33	37.726	1500	37.736	0	37.736	250000000	37.721	62500000000	37.736	31250000000000	37.736	1.5625e+16	37.725	1.5625e+20	37.726	7.8125e+22	37.736	9.76563e+26	37.72	0	37.736	4.88281e+32
28.876	46	37.746	0	37.756	0	37.756	0	37.741	0	37.756	31250000000000	37.756	1.5625e+16	37.745	3.125e+20	37.746	0	37.756	9.76563e+26	37.74	0	37.756	0
28.886	35	37.766	0	37.776	250000	37.776	250000000	37.761	187500000000	37.776	0	37.776	1.5625e+16	37.765	1.5625e+20	37.766	1.95313e+23	37.776	2.92969e+27	37.76	4.88281e+29	37.776	0
28.896	32	37.786	0	37.796	750000	37.796	250000000	37.781	250000000000	37.796	62500000000000	37.796	3.125e+16	37.785	0	37.786	3.90625e+22	37.796	0	37.78	0	37.796	4.88281e+32
28.906	30	37.806	2000	37.816	750000	37.816	625000000	37.801	62500000000	37.816	125000000000000	37.816	0	37.805	1.5625e+20	37.806	7.8125e+22	37.816	0	37.8	0	37.816	2.44141e+32
28.916	27	37.826	0	37.836	500000	37.836	250000000	37.821	62500000000	37.836	93750000000000	37.836	3.125e+16	37.825	1.5625e+20	37.826	0	37.836	1.95313e+27	37.82	0	37.836	7.32422e+32
28.926	40	37.846	0	37.856	500000	37.856	500000000	37.841	0	37.856	156250000000000	37.856	3.125e+16	37.845	3.125e+20	37.846	1.17188e+23	37.856	1.95313e+27	37.84	2.44141e+29	37.856	0
28.936	36	37.866	1000	37.876	250000	37.876	125000000	37.861	62500000000	37.876	62500000000000	37.876	1.5625e+16	37.865	0	37.866	1.17188e+23	37.876	1.95313e+27	37.86	0	37.876	0
28.946	35	37.886	500	37.896	500000	37.896	0	37.881	500000000000	37.896	31250000000000	37.896	1.09375e+17	37.885	3.125e+20	37.886	1.17188e+23	37.896	2.92969e+27	37.88	7.32422e+29	37.896	0
28.956	23	37.906	1500	37.916	250000	37.916	375000000	37.901	375000000000	37.916	125000000000000	37.916	3.125e+16	37.905	1.5625e+20	37.906	3.90625e+22	37.916	2.92969e+27	37.9	7.32422e+29	37.916	0
28.966	28	37.926	0	37.936	250000	37.936	250000000	37.921	0	37.936	187500000000000	37.936	3.125e+16	37.925	0	37.926	1.5625e+23	37.936	1.95313e+27	37.92	4.88281e+29	37.936	7.32422e+32
28.976	40	37.946	1000	37.956	250000	37.956	500000000	37.941	125000000000	37.956	281250000000000	37.956	1.5625e+16	37.945	1.5625e+20	37.946	1.17188e+23	37.956	1.95313e+27	37.94	2.44141e+29	37.956	9.76563e+32
28.986	37	37.966	0	37.976	250000	37.976	375000000	37.961	0	37.976	187500000000000	37.976	1.09375e+17	37.965	1.5625e+20	37.966	7.8125e+22	37.976	1.95313e+27	37.96	0	37.976	0
28.996	28	37.986	1500	37.996	250000	37.996	750000000	37.981	0	37.996	62500000000000	37.996	0	37.985	0	37.986	7.8125e+22	37.996	0	37.98	0	37.996	0
29.006	20	38.006	500	38.016	1000000	38.016	0	38.001	62500000000	38.016	0	38.016	3.125e+16	38.005	0	38.006	1.17188e+23	38.016	4.88281e+27	38	7.32422e+29	38.016	0
29.016	25	38.026	1000	38.036	0	38.036	375000000	38.021	187500000000	38.036	31250000000000	38.036	1.5625e+16	38.025	3.125e+20	38.026	0	38.036	3.90625e+27	38.02	4.88281e+29	38.036	7.32422e+32
29.026	29	38.046	500	38.056	0	38.056	625000000	38.041	125000000000	38.056	250000000000000	38.056	3.125e+16	38.045	1.5625e+20	38.046	3.90625e+22	38.056	9.76563e+26	38.04	4.88281e+29	38.056	7.32422e+32
29.036	49	38.066	1500	38.076	0	38.076	875000000	38.061	250000000000	38.076	31250000000000	38.076	1.5625e+16	38.065	0	38.066	1.17188e+23	38.076	9.76563e+26	38.06	0	38.076	2.44141e+32
29.046	29	38.086	0	38.096	0	38.096	375000000	38.081	125000000000	38.096	62500000000000	38.096	1.5625e+16	38.085	3.125e+20	38.086	1.17188e+23	38.096	1.95313e+27	38.08	2.44141e+29	38.096	4.88281e+32
29.056	31	38.106	1500	38.116	0	38.116	250000000	38.101	62500000000	38.116	62500000000000	38.116	3.125e+16	38.105	3.125e+20	38.106	1.17188e+23	38.116	4.88281e+27	38.1	9.76563e+29	38.116	2.44141e+32
29.066	26	38.126	3000	38.136	250000	38.136	250000000	38.121	250000000000	38.136	0	38.136	3.125e+16	38.125	0	38.126	3.90625e+22	38.136	0	38.12	7.32422e+29	38.136	0
29.076	30	38.146	1000	38.156	750000	38.156	375000000	38.141	125000000000	38.156	0	38.156	3.125e+16	38.145	3.125e+20	38.146	3.90625e+22	38.156	2.92969e+27	38.14	4.88281e+29	38.156	2.44141e+32
29.086	45	38.166	500	38.176	0	38.176	125000000	38.161	312500000000	38.176	62500000000000	38.176	9.375e+16	38.165	6.25e+20	38.166	1.5625e+23	38.176	0	38.16	7.32422e+29	38.176	4.88281e+32
29.096	30	38.186	1000	38.196	500000	38.196	250000000	38.181	62500000000	38.196	93750000000000	38.196	0	38.185	3.125e+20	38.186	7.8125e+22	38.196	4.88281e+27	38.18	2.44141e+29	38.196	2.44141e+32
29.106	28	38.206	1000	38.216	0	38.216	125000000	38.201	187500000000	38.216	0	38.216	6.25e+16	38.205	0	38.206	7.8125e+22	38.216	5.85938e+27	38.2	0	38.216	7.32422e+32
29.116	20	38.226	0	38.236	0	38.236	500000000	38.221	62500000000	38.236	62500000000000	38.236	4.6875e+16	38.225	0	38.226	3.90625e+22	38.236	0	38.22	4.88281e+29	38.236	4.88281e+32
29.126	27	38.246	1000	38.256	500000	38.256	375000000	38.241	125000000000	38.256	93750000000000	38.256	3.125e+16	38.245	1.5625e+20	38.246	0	38.256	1.95313e+27	38.24	2.44141e+29	38.256	9.76563e+32
29.136	19	38.266	1000	38.276	250000	38.276	625000000	38.261	437500000000	38.276	31250000000000	38.276	4.6875e+16	38.265	4.6875e+20	38.266	3.90625e+22	38.276	9.76563e+26	38.26	9.76563e+29	38.276	4.88281e+32
29.146	30	38.286	0	38.296	0	38.296	250000000	38.281	125000000000	38.296	125000000000000	38.296	3.125e+16	38.285	1.5625e+20	38.286	2.73438e+23	38.296	1.95313e+27	38.28	0	38.296	4.88281e+32
29.156	24	38.306	0	38.316	500000	38.316	250000000	38.301	0	38.316	0	38.316	1.5625e+16	38.305	6.25e+20	38.306	7.8125e+22	38.316	2.92969e+27	38.3	9.76563e+29	38.316	7.32422e+32
29.166	22	38.326	1000	38.336	750000	38.336	625000000	38.321	62500000000	38.336	62500000000000	38.336	7.8125e+16	38.325	3.125e+20	38.326	3.90625e+22	38.336	1.95313e+27	38.32	0	38.336	0
29.176	15	38.346	1000	38.356	0	38.356	125000000	38.341	62500000000	38.356	0	38.356	4.6875e+16	38.345	0	38.346	0	38.356	9.76563e+26	38.34	4.88281e+29	38.356	2.44141e+32
29.186	27	38.366	500	38.376	500000	38.376	250000000	38.361	62500000000	38.376	0	38.376	3.125e+16	38.365	0	38.366	7.8125e+22	38.376	0	38.36	7.32422e+29	38.376	2.44141e+32
29.196	18	38.386	1000	38.396	250000	38.396	375000000	38.381	250000000000	38.396	125000000000000	38.396	9.375e+16	38.385	1.5625e+20	38.386	7.8125e+22	38.396	2.92969e+27	38.38	0	38.396	4.88281e+32
29.206	20	38.406	1500	38.416	0	38.416	250000000	38.401	62500000000	38.416	62500000000000	38.416	0	38.405	1.5625e+20	38.406	1.17188e+23	38.416	1.95313e+27	38.4	4.88281e+29	38.416	4.88281e+32
29.216	16	38.426	500	38.436	0	38.436	250000000	38.421	62500000000	38.436	0	38.436	4.6875e+16	38.425	0	38.426	2.34375e+23	38.436	0	38.42	2.44141e+29	38.436	0
29.226	30	38.446	500	38.456	0	38.456	125000000	38.441	62500000000	38.456	31250000000000	38.456	9.375e+16	38.445	1.5625e+20	38.446	7.8125e+22	38.456	0	38.44	2.44141e+29	38.456	7.32422e+32
29.236	16	38.466	0	38.476	0	38.476	125000000	38.461	0	38.476	31250000000000	38.476	1.5625e+16	38.465	4.6875e+20	38.466	3.90625e+22	38.476	9.76563e+26	38.46	4.88281e+29	38.476	2.44141e+32
29.246	22	38.486	0	38.496	250000	38.496	125000000	38.481	0	38.496	31250000000000	38.496	3.125e+16	38.485	3.125e+20	38.486	1.17188e+23	38.496	0	38.48	7.32422e+29	38.496	7.32422e+32
29.256	35	38.506	1500	38.516	500000	38.516	500000000	38.501	62500000000	38.516	0	38.516	3.125e+16	38.505	4.6875e+20	38.506	1.5625e+23	38.516	0	38.5	0	38.516	4.88281e+32
29.266	14	38.526	500	38.536	250000	38.536	125000000	38.521	187500000000	38.536	0	38.536	7.8125e+16	38.525	1.5625e+20	38.526	1.17188e+23	38.536	3.90625e+27	38.52	0	38.536	7.32422e+32
29.276	28	38.546	500	38.556	750000	38.556	0	38.541	0	38.556	93750000000000	38.556	3.125e+16	38.545	0	38.546	1.17188e+23	38.556	1.95313e+27	38.54	7.32422e+29	38.556	7.32422e+32
29.286	21	38.566	0	38.576	0	38.576	375000000	38.561	125000000000	38.576	31250000000000	38.576	6.25e+16	38.565	0	38.566	1.5625e+23	38.576	0	38.56	1.2207e+30	38.576	0
29.296	25	38.586	0	38.596	250000	38.596	375000000	38.581	125000000000	38.596	0	38.596	1.5625e+16	38.585	0	38.586	7.8125e+22	38.596	9.76563e+26	38.58	2.44141e+29	38.596	4.88281e+32
29.306	12	38.606	500	38.616	500000	38.616	0	38.601	187500000000	38.616	62500000000000	38.616	3.125e+16	38.605	1.5625e+20	38.606	7.8125e+22	38.616	1.95313e+27	38.6	4.88281e+29	38.616	0
29.316	16	38.626	0	38.636	750000	38.636	250000000	38.621	125000000000	38.636	31250000000000	38.636	3.125e+16	38.625	4.6875e+20	38.626	7.8125e+22	38.636	0	38.62	4.88281e+29	38.636	2.44141e+32
29.326	19	38.646	1500	38.656	250000	38.656	250000000	38.641	62500000000	38.656	62500000000000	38.656	3.125e+16	38.645	1.5625e+20	38.646	1.95313e+23	38.656	0	38.64	0	38.656	4.88281e+32
29.336	27	38.666	1000	38.676	500000	38.676	125000000	38.661	0	38.676	0	38.676	3.125e+16	38.665	0	38.666	7.8125e+22	38.676	0	38.66	2.44141e+29	38.676	1.70898e+33
29.346	22	38.686	0	38.696	250000	38.696	375000000	38.681	62500000000	38.696	0	38.696	4.6875e+16	38.685	1.5625e+20	38.686	1.95313e+23	38.696	0	38.68	4.88281e+29	38.696	7.32422e+32
29.356	27	38.706	0	38.716	0	38.716	625000000	38.701	0	38.716	0	38.716	1.5625e+16	38.705	0	38.706	1.95313e+23	38.716	1.95313e+27	38.7	0	38.716	1.2207e+33
29.366	16	38.726	0	38.736	500000	38.736	250000000	38.721	0	38.736	93750000000000	38.736	6.25e+16	38.725	1.5625e+20	38.726	2.34375e+23	38.736	9.76563e+26	38.72	4.88281e+29	38.736	2.44141e+32
29.376	24	38.746	1500	38.756	500000	38.756	0	38.741	62500000000	38.756	31250000000000	38.756	6.25e+16	38.745	3.125e+20	38.746	1.17188e+23	38.756	0	38.74	7.32422e+29	38.756	4.88281e+32
29.386	20	38.766	0	38.776	0	38.776	0	38.761	250000000000	38.776	0	38.776	6.25e+16	38.765	3.125e+20	38.766	1.17188e+23	38.776	9.76563e+26	38.76	0	38.776	2.44141e+32
29.396	21	38.786	2500	38.796	750000	38.796	0	38.781	187500000000	38.796	93750000000000	38.796	0	38.785	1.5625e+20	38.786	7.8125e+22	38.796	0	38.78	4.88281e+29	38.796	2.44141e+32
29.406	16	38.806	0	38.816	0	38.816	125000000	38.801	0	38.816	93750000000000	38.816	1.5625e+16	38.805	1.5625e+20	38.806	1.5625e+23	38.816	0	38.8	1.2207e+30	38.816	0
29.416	12	38.826	0	38.836	750000	38.836	125000000	38.821	187500000000	38.836	0	38.836	4.6875e+16	38.825	1.5625e+20	38.826	1.5625e+23	38.836	9.76563e+26	38.82	2.44141e+29	38.836	9.76563e+32
29.426	15	38.846	500	38.856	500000	38.856	125000000	38.841	0	38.856	62500000000000	38.856	4.6875e+16	38.845	0	38.846	1.5625e+23	38.856	0	38.84	9.76563e+29	38.856	9.76563e+32
29.436	12	38.866	0	38.876	500000	38.876	0	38.861	187500000000	38.876	28125000000000	38.876	7.8125e+16	38.865	3.125e+20	38.866	3.90625e+22	38.876	9.76563e+26	38.86	0	38.876	7.32422e+32
29.446	19	38.886	1500	38.896	250000	38.896	375000000	38.881	187500000000	38.896	21875000000000	38.896	1.5625e+16	38.885	6.25e+20	38.886	1.5625e+23	38.896	1.95313e+27	38.88	4.88281e+29	38.896	2.44141e+32
29.456	16	38.906	0	38.916	500000	38.916	375000000	38.901	175000000000	38.916	35625000000000	38.916	2.375e+16	38.905	4.6875e+20	38.906	1.95313e+23	38.916	2.92969e+27	38.9	4.88281e+29	38.916	9.76563e+32
29.466	24	38.926	0	38.936	1000000	38.936	375000000	38.921	112500000000	38.936	19375000000000	38.936	1.25e+16	38.925	0	38.926	0	38.936	3.90625e+27	38.92	0	38.936	7.32422e+32
29.476	14	38.946	1500	38.956	750000	38.956	500000000	38.941	112500000000	38.956	45625000000000	38.956	2.5e+16	38.945	0	38.946	0	38.956	2.92969e+27	38.94	4.88281e+29	38.956	4.88281e+32
29.486	15	38.966	2500	38.976	250000	38.976	750000000	38.961	137500000000	38.976	55625000000000	38.976	2.5e+16	38.965	4.6875e+20	38.966	1.90625e+23	38.976	9.76563e+26	38.96	9.76563e+29	38.976	4.88281e+32
29.496	20	38.986	2500	38.996	325000	38.996	500000000	38.981	112500000000	38.996	46875000000000	38.996	2.5e+16	38.985	0	38.986	1.17188e+23	38.996	1.83594e+27	38.98	2.44141e+29	38.996	1.46484e+33
29.506	22	39.006	1000	39.016	250000	39.016	750000000	39.001	137500000000	39.016	41875000000000	39.016	1.5625e+16	39.005	9.375e+20	39.006	1.03438e+23	39.016	1.83594e+27	39	2.44141e+29	39.016	2.44141e+32
29.516	17	39.026	1600	39.036	425000	39.036	100000000	39.021	175000000000	39.036	35000000000000	39.036	2.03125e+16	39.025	6.25e+20	39.026	1.125e+23	39.036	1.95313e+27	39.02	4.88281e+29	39.036	9.76563e+32
29.526	14	39.046	1500	39.056	350000	39.056	137500000	39.041	175000000000	39.056	31250000000000	39.056	2.1875e+16	39.045	1.09375e+20	39.046	1.09531e+23	39.056	1.88281e+27	39.04	2.44141e+29	39.056	1.46484e+33
29.536	11	39.066	1500	39.076	450000	39.076	287500000	39.061	112500000000	39.076	34375000000000	39.076	2.8125e+16	39.065	4.6875e+20	39.066	1.34375e+23	39.076	1.76563e+27	39.06	1.70898e+30	39.076	7.32422e+32
29.546	17	39.086	1500	39.096	250000	39.096	387500000	39.081	175000000000	39.096	35625000000000	39.096	2.5e+16	39.085	7.8125e+20	39.086	1.73438e+23	39.096	1.90625e+27	39.08	4.88281e+29	39.096	9.76563e+32
29.556	18	39.106	2500	39.116	275000	39.116	300000000	39.101	125000000000	39.116	0	39.116	1.40625e+16	39.105	2.34375e+20	39.106	1.6875e+23	39.116	1.17188e+27	39.1	2.44141e+29	39.116	4.2207e+32
29.566	21	39.126	500	39.136	1000000	39.136	312500000	39.121	175000000000	39.136	62500000000000	39.136	1.25e+16	39.125	1.71875e+20	39.126	7.8125e+22	39.136	1.88281e+27	39.12	2.46484e+29	39.136	2.44141e+32
29.576	10	39.146	1000	39.156	325000	39.156	437500000	39.141	162500000000	39.156	22500000000000	39.156	1.875e+16	39.145	1.71875e+20	39.146	1.51563e+23	39.156	9.76563e+26	39.14	2.95313e+29	39.156	7.32422e+32
29.586	25	39.166	1500	39.176	325000	39.176	462500000	39.161	137500000000	39.176	31250000000000	39.176	7.8125e+16	39.165	1.875e+20	39.166	1.73438e+23	39.176	1.17188e+27	39.16	3.70898e+29	39.176	9.76563e+32
29.596	14	39.186	1000	39.196	575000	39.196	387500000	39.181	250000000000	39.196	62500000000000	39.196	9.375e+16	39.185	2.03125e+20	39.186	1.34375e+23	39.196	1.83594e+27	39.18	2.92969e+29	39.196	5.70898e+32
29.606	13	39.206	500	39.216	0	39.216	412500000	39.201	125000000000	39.216	31250000000000	39.216	4.6875e+16	39.205	2.1875e+20	39.206	1.73438e+23	39.216	1.90625e+27	39.2	4.2207e+29	39.216	4.2207e+32
29.616	22	39.226	500	39.236	0	39.236	462500000	39.221	250000000000	39.236	31250000000000	39.236	1.09375e+17	39.225	2.03125e+20	39.226	1.125e+23	39.236	9.76563e+26	39.22	2.19727e+29	39.236	6.2207e+32
29.626	17	39.246	1000	39.256	500000	39.256	562500000	39.241	187500000000	39.256	62500000000000	39.256	6.25e+16	39.245	1.875e+20	39.246	1.5625e+23	39.256	1.95313e+27	39.24	5.70898e+29	39.256	9.76563e+32
29.636	21	39.266	1000	39.276	0	39.276	362500000	39.261	62500000000	39.276	31250000000000	39.276	1.5625e+16	39.265	1.5625e+20	39.266	1.5625e+23	39.276	1.95313e+27	39.26	7.32422e+29	39.276	7.32422e+32
29.646	15	39.286	1000	39.296	0	39.296	537500000	39.281	312500000000	39.296	0	39.296	4.6875e+16	39.285	1.09375e+20	39.286	1.95313e+23	39.296	1.92969e+27	39.28	3.70898e+29	39.296	7.32422e+32
29.656	18	39.306	1000	39.316	750000	39.316	487500000	39.301	62500000000	39.316	93750000000000	39.316	1.5625e+16	39.305	1.40625e+20	39.306	1.17188e+23	39.316	1.95313e+27	39.3	2.95313e+29	39.316	0
29.666	15	39.326	500	39.336	750000	39.336	300000000	39.321	0	39.336	62500000000000	39.336	4.6875e+16	39.325	7.8125e+20	39.326	1.5625e+23	39.336	0	39.32	6.46484e+29	39.336	0
29.676	13	39.346	1000	39.356	250000	39.356	25000000	39.341	62500000000	39.356	62500000000000	39.356	1.5625e+16	39.345	6.25e+20	39.346	2.34375e+23	39.356	9.76563e+26	39.34	4.46484e+29	39.356	1.2207e+33
29.686	19	39.366	2000	39.376	250000	39.376	500000000	39.361	62500000000	39.376	62500000000000	39.376	7.8125e+16	39.365	3.125e+20	39.366	0	39.376	1.95313e+27	39.36	9.76563e+29	39.376	0
29.696	17	39.386	1500	39.396	750000	39.396	500000000	39.381	312500000000	39.396	62500000000000	39.396	3.125e+16	39.385	3.125e+20	39.386	7.8125e+22	39.396	1.90625e+27	39.38	4.88281e+29	39.396	4.88281e+32
29.706	17	39.406	500	39.416	0	39.416	500000000	39.401	437500000000	39.416	93750000000000	39.416	7.8125e+16	39.405	4.6875e+20	39.406	1.17188e+23	39.416	0	39.4	4.88281e+29	39.416	0
29.716	16	39.426	500	39.436	0	39.436	325000000	39.421	0	39.436	31250000000000	39.436	0	39.425	0	39.426	3.90625e+22	39.436	9.76563e+26	39.42	4.88281e+29	39.436	4.88281e+32
29.726	14	39.446	0	39.456	0	39.456	750000000	39.441	0	39.456	31250000000000	39.456	9.375e+16	39.445	3.125e+20	39.446	1.17188e+23	39.456	0	39.44	4.88281e+29	39.456	0
29.736	20	39.466	500	39.476	0	39.476	425000000	39.461	0	39.476	62500000000000	39.476	1.5625e+16	39.465	3.125e+20	39.466	1.95313e+23	39.476	0	39.46	7.32422e+29	39.476	7.32422e+32
29.746	21	39.486	2000	39.496	500000	39.496	0	39.481	187500000000	39.496	0	39.496	3.125e+16	39.485	1.5625e+20	39.486	1.95313e+23	39.496	1.95313e+27	39.48	9.76563e+29	39.496	0
29.756	19	39.506	0	39.516	500000	39.516	375000000	39.501	125000000000	39.516	0	39.516	3.125e+16	39.505	6.25e+20	39.506	1.17188e+23	39.516	2.92969e+27	39.5	4.88281e+29	39.516	4.88281e+32
29.766	13	39.526	1500	39.536	500000	39.536	125000000	39.521	0	39.536	62500000000000	39.536	1.5625e+16	39.525	0	39.526	1.17188e+23	39.536	0	39.52	9.76563e+29	39.536	7.32422e+32
29.776	14	39.546	500	39.556	0	39.556	500000000	39.541	125000000000	39.556	31250000000000	39.556	4.6875e+16	39.545	1.5625e+20	39.546	3.90625e+22	39.556	0	39.54	0	39.556	2.44141e+32
29.786	11	39.566	1500	39.576	250000	39.576	375000000	39.561	0	39.576	0	39.576	7.8125e+16	39.565	1.5625e+20	39.566	1.5625e+23	39.576	0	39.56	2.44141e+29	39.576	2.44141e+32
29.796	15	39.586	1000	39.596	0	39.596	250000000	39.581	62500000000	39.596	62500000000000	39.596	1.5625e+16	39.585	0	39.586	1.5625e+23	39.596	0	39.58	4.88281e+29	39.596	0
29.806	19	39.606	0	39.616	250000	39.616	250000000	39.601	62500000000	39.616	0	39.616	4.6875e+16	39.605	0	39.606	3.90625e+22	39.616	1.95313e+27	39.6	0	39.616	7.32422e+32
29.816	13	39.626	3000	39.636	500000	39.636	0	39.621	125000000000	39.636	31250000000000	39.636	3.125e+16	39.625	0	39.626	2.34375e+23	39.636	9.76563e+26	39.62	0	39.636	0
29.826	16	39.646	0	39.656	0	39.656	375000000	39.641	250000000000	39.656	0	39.656	1.5625e+16	39.645	1.5625e+20	39.646	1.95313e+23	39.656	9.76563e+26	39.64	0	39.656	4.88281e+32
29.836	20	39.666	0	39.676	250000	39.676	250000000	39.661	125000000000	39.676	93750000000000	39.676	0	39.665	1.5625e+20	39.666	1.95313e+23	39.676	9.76563e+26	39.66	2.44141e+29	39.676	1.70898e+33
29.846	18	39.686	500	39.696	250000	39.696	125000000	39.681	62500000000	39.696	0	39.696	4.6875e+16	39.685	0	39.686	1.17188e+23	39.696	3.90625e+27	39.68	9.76563e+29	39.696	4.88281e+32
29.856	19	39.706	2000	39.716	500000	39.716	0	39.701	125000000000	39.716	0	39.716	3.125e+16	39.705	3.125e+20	39.706	1.5625e+23	39.716	1.95313e+27	39.7	0	39.716	2.44141e+32
29.866	14	39.726	0	39.736	250000	39.736	250000000	39.721	0	39.736	31250000000000	39.736	6.25e+16	39.725	0	39.726	1.17188e+23	39.736	0	39.72	1.2207e+30	39.736	7.32422e+32
29.876	19	39.746	1000	39.756	0	39.756	375000000	39.741	62500000000	39.756	0	39.756	3.125e+16	39.745	3.125e+20	39.746	3.90625e+22	39.756	2.92969e+27	39.74	0	39.756	2.44141e+32
29.886	22	39.766	1500	39.776	500000	39.776	250000000	39.761	0	39.776	0	39.776	7.8125e+16	39.765	3.125e+20	39.766	7.8125e+22	39.776	0	39.76	0	39.776	9.76563e+32
29.896	21	39.786	500	39.796	1000000	39.796	0	39.781	62500000000	39.796	0	39.796	4.6875e+16	39.785	0	39.786	1.95313e+23	39.796	2.92969e+27	39.78	2.44141e+29	39.796	0
29.906	20	39.806	500	39.816	1000000	39.816	125000000	39.801	62500000000	39.816	93750000000000	39.816	0	39.805	0	39.806	1.95313e+23	39.816	2.92969e+27	39.8	4.88281e+29	39.816	2.44141e+32
29.916	9	39.826	500	39.836	500000	39.836	250000000	39.821	187500000000	39.836	0	39.836	3.125e+16	39.825	0	39.826	1.17188e+23	39.836	0	39.82	4.88281e+29	39.836	2.44141e+32
29.926	17	39.846	500	39.856	1000000	39.856	500000000	39.841	62500000000	39.856	93750000000000	39.856	1.5625e+16	39.845	1.5625e+20	39.846	1.5625e+23	39.856	1.95313e+27	39.84	1.2207e+30	39.856	1.46484e+33
29.936	13	39.866	1000	39.876	500000	39.876	125000000	39.861	62500000000	39.876	62500000000000	39.876	7.8125e+16	39.865	3.125e+20	39.866	7.8125e+22	39.876	0	39.86	4.88281e+29	39.876	4.88281e+32
29.946	25	39.886	0	39.896	750000	39.896	250000000	39.881	250000000000	39.896	125000000000000	39.896	1.5625e+16	39.885	3.125e+20	39.886	2.73438e+23	39.896	2.92969e+27	39.88	0	39.896	0
29.956	13	39.906	0	39.916	0	39.916	625000000	39.901	62500000000	39.916	62500000000000	39.916	1.5625e+16	39.905	0	39.906	3.90625e+22	39.916	2.92969e+27	39.9	4.88281e+29	39.916	4.88281e+32
29.966	7	39.926	0	39.936	0	39.936	250000000	39.921	312500000000	39.936	31250000000000	39.936	3.125e+16	39.925	0	39.926	7.8125e+22	39.936	9.76563e+26	39.92	4.88281e+29	39.936	0
29.976	18	39.946	500	39.956	250000	39.956	250000000	39.941	62500000000	39.956	31250000000000	39.956	3.125e+16	39.945	4.6875e+20	39.946	2.34375e+23	39.956	1.95313e+27	39.94	9.76563e+29	39.956	0
29.986	13	39.966	500	39.976	250000	39.976	625000000	39.961	0	39.976	0	39.976	3.125e+16	39.965	4.6875e+20	39.966	1.17188e+23	39.976	9.76563e+26	39.96	4.88281e+29	39.976	7.32422e+32
29.996	15	39.986	0	39.996	0	39.996	375000000	39.981	125000000000	39.996	62500000000000	39.996	0	39.985	0	39.986	1.17188e+23	39.996	0	39.98	2.44141e+29	39.996	2.44141e+32
30.006	15	40.006	0	40.016	750000	40.016	0	40.001	62500000000	40.016	0	40.016	4.6875e+16	40.005	1.5625e+20	40.006	7.8125e+22	40.016	9.76563e+26	40	4.88281e+29	40.016	4.88281e+32
30.016	14	40.026	0	40.036	500000	40.036	375000000	40.021	0	40.036	31250000000000	40.036	7.8125e+16	40.025	1.5625e+20	40.026	1.17188e+23	40.036	0	40.02	4.88281e+29	40.036	2.44141e+32
30.026	16	40.046	0	40.056	250000	40.056	250000000	40.041	125000000000	40.056	0	40.056	3.125e+16	40.045	1.5625e+20	40.046	0	40.056	9.76563e+26	40.04	0	40.056	9.76563e+32
30.036	8	40.066	1000	40.076	500000	40.076	250000000	40.061	187500000000	40.076	62500000000000	40.076	1.5625e+16	40.065	0	40.066	4.29688e+23	40.076	1.95313e+27	40.06	0	40.076	0
30.046	10	40.086	500	40.096	0	40.096	500000000	40.081	0	40.096	93750000000000	40.096	0	40.085	1.5625e+20	40.086	1.5625e+23	40.096	9.76563e+26	40.08	2.44141e+29	40.096	0
30.056	18	40.106	0	40.116	250000	40.116	0	40.101	0	40.116	31250000000000	40.116	4.6875e+16	40.105	3.125e+20	40.106	1.17188e+23	40.116	0	40.1	0	40.116	4.88281e+32
30.066	14	40.126	0	40.136	0	40.136	500000000	40.121	62500000000	40.136	31250000000000	40.136	3.125e+16	40.125	1.5625e+20	40.126	1.95313e+23	40.136	0	40.12	0	40.136	0
30.076	8	40.146	0	40.156	0	40.156	0	40.141	62500000000	40.156	31250000000000	40.156	3.125e+16	40.145	7.8125e+20	40.146	1.17188e+23	40.156	2.92969e+27	40.14	4.88281e+29	40.156	2.44141e+32
30.086	11	40.166	1000	40.176	250000	40.176	750000000	40.161	0	40.176	62500000000000	40.176	3.125e+16	40.165	4.6875e+20	40.166	2.73438e+23	40.176	0	40.16	4.88281e+29	40.176	7.32422e+32
30.096	12	40.186	1000	40.196	500000	40.196	250000000	40.181	0	40.196	0	40.196	1.5625e+16	40.185	4.6875e+20	40.186	1.5625e+23	40.196	0	40.18	4.88281e+29	40.196	1.70898e+33
30.106	12	40.206	1000	40.216	1500000	40.216	375000000	40.201	0	40.216	62500000000000	40.216	0	40.205	0	40.206	3.90625e+22	40.216	1.95313e+27	40.2	1.2207e+30	40.216	9.76563e+32
30.116	13	40.226	1000	40.236	0	40.236	375000000	40.221	62500000000	40.236	31250000000000	40.236	9.375e+16	40.225	0	40.226	1.95313e+23	40.236	9.76563e+26	40.22	4.88281e+29	40.236	2.44141e+32
30.126	14	40.246	1000	40.256	250000	40.256	125000000	40.241	187500000000	40.256	0	40.256	0	40.245	1.5625e+20	40.246	1.17188e+23	40.256	9.76563e+26	40.24	9.76563e+29	40.256	2.44141e+32
30.136	25	40.266	0	40.276	0	40.276	500000000	40.261	250000000000	40.276	0	40.276	4.6875e+16	40.265	0	40.266	1.17188e+23	40.276	1.95313e+27	40.26	1.2207e+30	40.276	7.32422e+32
30.146	7	40.286	500	40.296	1000000	40.296	0	40.281	125000000000	40.296	62500000000000	40.296	3.125e+16	40.285	0	40.286	2.34375e+23	40.296	1.95313e+27	40.28	4.88281e+29	40.296	9.76563e+32
30.156	19	40.306	0	40.316	750000	40.316	125000000	40.301	250000000000	40.316	31250000000000	40.316	1.5625e+16	40.305	1.5625e+20	40.306	3.90625e+23	40.316	9.76563e+26	40.3	4.88281e+29	40.316	1.2207e+33
30.166	13	40.326	1500	40.336	500000	40.336	250000000	40.321	187500000000	40.336	0	40.336	0	40.325	1.5625e+20	40.326	2.73438e+23	40.336	3.90625e+27	40.32	1.46484e+30	40.336	4.88281e+32
30.176	15	40.346	0	40.356	0	40.356	250000000	40.341	0	40.356	0	40.356	6.25e+16	40.345	0	40.346	1.5625e+23	40.356	9.76563e+26	40.34	4.88281e+29	40.356	4.88281e+32
30.186	18	40.366	2000	40.376	250000	40.376	125000000	40.361	312500000000	40.376	62500000000000	40.376	3.125e+16	40.365	1.5625e+20	40.366	1.17188e+23	40.376	3.90625e+27	40.36	2.44141e+29	40.376	0
30.196	10	40.386	500	40.396	500000	40.396	375000000	40.381	312500000000	40.396	62500000000000	40.396	3.125e+16	40.385	0	40.386	2.73438e+23	40.396	3.90625e+27	40.38	4.88281e+29	40.396	2.44141e+32
30.206	10	40.406	0	40.416	500000	40.416	125000000	40.401	0	40.416	31250000000000	40.416	9.375e+16	40.405	0	40.406	3.125e+23	40.416	0	40.4	4.88281e+29	40.416	7.32422e+32
30.216	18	40.426	0	40.436	0	40.436	0	40.421	0	40.436	0	40.436	3.125e+16	40.425	0	40.426	2.34375e+23	40.436	0	40.42	4.88281e+29	40.436	1.46484e+33
30.226	15	40.446	1000	40.456	0	40.456	250000000	40.441	125000000000	40.456	0	40.456	3.125e+16	40.445	4.6875e+20	40.446	7.8125e+22	40.456	0	40.44	4.88281e+29	40.456	2.44141e+32
30.236	9	40.466	2500	40.476	0	40.476	1000000000	40.461	125000000000	40.476	93750000000000	40.476	1.5625e+16	40.465	4.6875e+20	40.466	3.51563e+23	40.476	1.95313e+27	40.46	4.88281e+29	40.476	7.32422e+32
30.246	11	40.486	0	40.496	250000	40.496	250000000	40.481	62500000000	40.496	93750000000000	40.496	1.5625e+16	40.485	1.5625e+20	40.486	2.73438e+23	40.496	9.76563e+26	40.48	1.2207e+30	40.496	9.76563e+32
30.256	18	40.506	2000	40.516	750000	40.516	250000000	40.501	0	40.516	62500000000000	40.516	1.5625e+16	40.505	0	40.506	1.17188e+23	40.516	0	40.5	7.32422e+29	40.516	9.76563e+32
30.266	20	40.526	0	40.536	0	40.536	500000000	40.521	62500000000	40.536	0	40.536	6.25e+16	40.525	4.6875e+20	40.526	3.90625e+23	40.536	0	40.52	7.32422e+29	40.536	1.2207e+33
30.276	7	40.546	0	40.556	1000000	40.556	750000000	40.541	62500000000	40.556	31250000000000	40.556	4.6875e+16	40.545	1.5625e+20	40.546	1.5625e+23	40.556	9.76563e+26	40.54	4.88281e+29	40.556	9.76563e+32
30.286	9	40.566	0	40.576	0	40.576	125000000	40.561	125000000000	40.576	0	40.576	1.5625e+16	40.565	0	40.566	1.95313e+23	40.576	1.95313e+27	40.56	4.88281e+29	40.576	7.32422e+32
30.296	9	40.586	500	40.596	0	40.596	625000000	40.581	125000000000	40.596	0	40.596	4.6875e+16	40.585	0	40.586	3.125e+23	40.596	9.76563e+26	40.58	0	40.596	4.88281e+32
30.306	13	40.606	1500	40.616	250000	40.616	0	40.601	0	40.616	0	40.616	1.5625e+16	40.605	3.125e+20	40.606	2.34375e+23	40.616	1.95313e+27	40.6	7.32422e+29	40.616	4.88281e+32
30.316	10	40.626	1000	40.636	750000	40.636	125000000	40.621	62500000000	40.636	156250000000000	40.636	0	40.625	0	40.626	2.34375e+23	40.636	9.76563e+26	40.62	4.88281e+29	40.636	9.76563e+32
30.326	7	40.646	500	40.656	500000	40.656	0	40.641	0	40.656	0	40.656	3.125e+16	40.645	0	40.646	1.95313e+23	40.656	0	40.64	2.44141e+29	40.656	0
30.336	12	40.666	0	40.676	250000	40.676	625000000	40.661	125000000000	40.676	62500000000000	40.676	1.5625e+16	40.665	1.5625e+20	40.666	2.73438e+23	40.676	1.95313e+27	40.66	7.32422e+29	40.676	9.76563e+32
30.346	6	40.686	1000	40.696	1000000	40.696	375000000	40.681	0	40.696	31250000000000	40.696	4.6875e+16	40.685	0	40.686	3.125e+23	40.696	0	40.68	0	40.696	7.32422e+32
30.356	7	40.706	0	40.716	1250000	40.716	250000000	40.701	0	40.716	62500000000000	40.716	1.5625e+16	40.705	0	40.706	1.17188e+23	40.716	2.92969e+27	40.7	9.76563e+29	40.716	2.44141e+32
30.366	19	40.726	1000	40.736	250000	40.736	500000000	40.721	125000000000	40.736	31250000000000	40.736	3.125e+16	40.725	0	40.726	1.5625e+23	40.736	9.76563e+26	40.72	9.76563e+29	40.736	1.70898e+33
30.376	15	40.746	500	40.756	750000	40.756	0	40.741	250000000000	40.756	93750000000000	40.756	3.125e+16	40.745	0	40.746	3.125e+23	40.756	0	40.74	4.88281e+29	40.756	7.32422e+32
30.386	9	40.766	500	40.776	750000	40.776	375000000	40.761	187500000000	40.776	31250000000000	40.776	4.6875e+16	40.765	0	40.766	3.125e+23	40.776	2.92969e+27	40.76	7.32422e+29	40.776	1.46484e+33
30.396	7	40.786	0	40.796	500000	40.796	750000000	40.781	0	40.796	62500000000000	40.796	6.25e+16	40.785	0	40.786	2.73438e+23	40.796	9.76563e+26	40.78	2.44141e+29	40.796	1.2207e+33
30.406	12	40.806	500	40.816	250000	40.816	375000000	40.801	62500000000	40.816	31250000000000	40.816	9.375e+16	40.805	3.125e+20	40.806	3.125e+23	40.816	0	40.8	4.88281e+29	40.816	1.70898e+33
30.416	9	40.826	2000	40.836	750000	40.836	375000000	40.821	0	40.836	156250000000000	40.836	4.6875e+16	40.825	3.125e+20	40.826	3.125e+23	40.836	4.88281e+27	40.82	1.2207e+30	40.836	1.46484e+33
30.426	9	40.846	1000	40.856	250000	40.856	375000000	40.841	125000000000	40.856	0	40.856	3.125e+16	40.845	0	40.846	3.90625e+22	40.856	1.95313e+27	40.84	2.44141e+29	40.856	1.2207e+33
30.436	11	40.866	1500	40.876	250000	40.876	375000000	40.861	125000000000	40.876	0	40.876	4.6875e+16	40.865	6.25e+20	40.866	2.34375e+23	40.876	6.83594e+27	40.86	0	40.876	4.88281e+32
30.446	10	40.886	2000	40.896	0	40.896	125000000	40.881	250000000000	40.896	31250000000000	40.896	1.5625e+16	40.885	1.5625e+20	40.886	3.125e+23	40.896	6.83594e+27	40.88	7.32422e+29	40.896	1.2207e+33
30.456	10	40.906	1000	40.916	750000	40.916	750000000	40.901	125000000000	40.916	31250000000000	40.916	7.8125e+16	40.905	0	40.906	7.8125e+22	40.916	0	40.9	7.32422e+29	40.916	7.32422e+32
30.466	8	40.926	500	40.936	500000	40.936	500000000	40.921	125000000000	40.936	31250000000000	40.936	4.6875e+16	40.925	0	40.926	1.95313e+23	40.936	1.95313e+27	40.92	2.92969e+30	40.936	4.88281e+32
30.476	6	40.946	2500	40.956	0	40.956	625000000	40.941	250000000000	40.956	93750000000000	40.956	1.5625e+16	40.945	0	40.946	2.34375e+23	40.956	9.76563e+26	40.94	2.44141e+29	40.956	9.76563e+32
30.486	9	40.966	500	40.976	250000	40.976	125000000	40.961	187500000000	40.976	93750000000000	40.976	7.8125e+16	40.965	0	40.966	1.95313e+23	40.976	2.92969e+27	40.96	4.88281e+29	40.976	2.44141e+32
30.496	15	40.986	2000	40.996	250000	40.996	375000000	40.981	375000000000	40.996	31250000000000	40.996	3.125e+16	40.985	0	40.986	1.95313e+23	40.996	0	40.98	2.44141e+29	40.996	4.88281e+32
30.506	5	41.006	500	41.016	1000000	41.016	375000000	41.001	250000000000	41.016	62500000000000	41.016	7.8125e+16	41.005	1.5625e+20	41.006	3.90625e+23	41.016	9.76563e+26	41	1.2207e+30	41.016	0
30.516	15	41.026	1000	41.036	750000	41.036	375000000	41.021	250000000000	41.036	0	41.036	9.375e+16	41.025	0	41.026	2.73438e+23	41.036	9.76563e+26	41.02	4.88281e+29	41.036	1.2207e+33
30.526	10	41.046	0	41.056	500000	41.056	0	41.041	0	41.056	31250000000000	41.056	3.125e+16	41.045	3.125e+20	41.046	4.29688e+23	41.056	9.76563e+26	41.04	0	41.056	7.32422e+32
30.536	15	41.066	0	41.076	500000	41.076	0	41.061	312500000000	41.076	0	41.076	3.125e+16	41.065	0	41.066	1.95313e+23	41.076	1.95313e+27	41.06	1.46484e+30	41.076	7.32422e+32
30.546	7	41.086	0	41.096	1750000	41.096	375000000	41.081	125000000000	41.096	62500000000000	41.096	3.125e+16	41.085	0	41.086	1.95313e+23	41.096	9.76563e+26	41.08	4.88281e+29	41.096	4.88281e+32
30.556	11	41.106	500	41.116	1000000	41.116	375000000	41.101	0	41.116	62500000000000	41.116	9.375e+16	41.105	0	41.106	3.90625e+22	41.116	0	41.1	2.44141e+29	41.116	9.76563e+32
30.566	11	41.126	1500	41.136	0	41.136	500000000	41.121	250000000000	41.136	93750000000000	41.136	3.125e+16	41.125	0	41.126	1.95313e+23	41.136	3.90625e+27	41.12	1.2207e+30	41.136	9.76563e+32
30.576	11	41.146	1500	41.156	1000000	41.156	625000000	41.141	62500000000	41.156	0	41.156	6.25e+16	41.145	0	41.146	2.34375e+23	41.156	0	41.14	2.44141e+29	41.156	2.44141e+32
30.586	6	41.166	0	41.176	500000	41.176	750000000	41.161	250000000000	41.176	31250000000000	41.176	1.5625e+16	41.165	0	41.166	3.125e+23	41.176	2.92969e+27	41.16	7.32422e+29	41.176	9.76563e+32
30.596	16	41.186	0	41.196	500000	41.196	875000000	41.181	62500000000	41.196	62500000000000	41.196	3.125e+16	41.185	1.5625e+20	41.186	3.90625e+23	41.196	2.92969e+27	41.18	4.88281e+29	41.196	1.2207e+33
30.606	11	41.206	1000	41.216	250000	41.216	375000000	41.201	62500000000	41.216	0	41.216	7.8125e+16	41.205	0	41.206	2.73438e+23	41.216	0	41.2	2.44141e+29	41.216	2.68555e+33
30.616	8	41.226	0	41.236	750000	41.236	875000000	41.221	62500000000	41.236	31250000000000	41.236	6.25e+16	41.225	1.5625e+20	41.226	1.5625e+23	41.236	9.76563e+26	41.22	0	41.236	1.70898e+33
30.626	16	41.246	0	41.256	0	41.256	875000000	41.241	250000000000	41.256	93750000000000	41.256	6.25e+16	41.245	1.5625e+20	41.246	4.6875e+23	41.256	0	41.24	1.2207e+30	41.256	9.76563e+32
30.636	7	41.266	2000	41.276	1000000	41.276	875000000	41.261	125000000000	41.276	31250000000000	41.276	6.25e+16	41.265	4.6875e+20	41.266	1.5625e+23	41.276	3.90625e+27	41.26	7.32422e+29	41.276	9.76563e+32
30.646	4	41.286	500	41.296	250000	41.296	375000000	41.281	187500000000	41.296	31250000000000	41.296	4.6875e+16	41.285	1.5625e+20	41.286	2.34375e+23	41.296	1.95313e+27	41.28	7.32422e+29	41.296	4.88281e+32
30.656	7	41.306	0	41.316	750000	41.316	1000000000	41.301	62500000000	41.316	93750000000000	41.316	9.375e+16	41.305	0	41.306	2.73438e+23	41.316	0	41.3	2.19727e+30	41.316	9.76563e+32
30.666	5	41.326	2500	41.336	1750000	41.336	625000000	41.321	375000000000	41.336	93750000000000	41.336	3.125e+16	41.325	3.125e+20	41.326	6.25e+23	41.336	2.92969e+27	41.32	7.32422e+29	41.336	1.2207e+33
30.676	10	41.346	2000	41.356	750000	41.356	750000000	41.341	187500000000	41.356	93750000000000	41.356	0	41.345	3.125e+20	41.346	3.90625e+23	41.356	0	41.34	2.44141e+29	41.356	0
30.686	10	41.366	500	41.376	1500000	41.376	500000000	41.361	250000000000	41.376	93750000000000	41.376	3.125e+16	41.365	1.5625e+20	41.366	3.51563e+23	41.376	5.85938e+27	41.36	1.46484e+30	41.376	1.46484e+33
30.696	4	41.386	1000	41.396	750000	41.396	875000000	41.381	125000000000	41.396	187500000000000	41.396	4.6875e+16	41.385	6.25e+20	41.386	3.90625e+23	41.396	1.95313e+27	41.38	9.76563e+29	41.396	1.95313e+33
30.706	11	41.406	1500	41.416	1250000	41.416	750000000	41.401	375000000000	41.416	93750000000000	41.416	9.375e+16	41.405	6.25e+20	41.406	3.51563e+23	41.416	1.95313e+27	41.4	1.46484e+30	41.416	1.95313e+33
30.716	5	41.426	500	41.436	2250000	41.436	375000000	41.421	312500000000	41.436	156250000000000	41.436	4.6875e+16	41.425	0	41.426	3.125e+23	41.436	3.90625e+27	41.42	7.32422e+29	41.436	1.2207e+33
30.726	9	41.446	1500	41.456	2250000	41.456	375000000	41.441	375000000000	41.456	250000000000000	41.456	1.5625e+17	41.445	1.5625e+20	41.446	4.29688e+23	41.456	5.85938e+27	41.44	7.32422e+29	41.456	1.95313e+33
30.736	13	41.466	1500	41.476	1750000	41.476	250000000	41.461	875000000000	41.476	312500000000000	41.476	6.25e+16	41.465	3.125e+20	41.466	3.90625e+23	41.476	1.95313e+27	41.46	1.95313e+30	41.476	1.2207e+33
30.746	11	41.486	500	41.496	1250000	41.496	1125000000	41.481	562500000000	41.496	187500000000000	41.496	1.71875e+17	41.485	3.125e+20	41.486	1.95313e+23	41.496	3.90625e+27	41.48	1.70898e+30	41.496	4.88281e+32
30.756	13	41.506	1500	41.516	1500000	41.516	750000000	41.501	750000000000	41.516	187500000000000	41.516	7.8125e+16	41.505	4.6875e+20	41.506	6.25e+23	41.516	2.92969e+27	41.5	2.44141e+29	41.516	9.76563e+32
30.766	9	41.526	1500	41.536	2000000	41.536	500000000	41.521	1000000000000	41.536	187500000000000	41.536	9.375e+16	41.525	1.5625e+20	41.526	5.46875e+23	41.536	2.92969e+27	41.52	1.46484e+30	41.536	1.2207e+33
30.776	9	41.546	2500	41.556	2250000	41.556	500000000	41.541	625000000000	41.556	281250000000000	41.556	2.03125e+17	41.545	4.6875e+20	41.546	5.46875e+23	41.556	3.90625e+27	41.54	1.46484e+30	41.556	1.95313e+33
30.786	9	41.566	1500	41.576	3500000	41.576	375000000	41.561	687500000000	41.576	187500000000000	41.576	1.71875e+17	41.565	1.5625e+20	41.566	8.20313e+23	41.576	3.90625e+27	41.56	2.68555e+30	41.576	1.46484e+33
30.796	12	41.586	1000	41.596	500000	41.596	1000000000	41.581	437500000000	41.596	250000000000000	41.596	6.25e+16	41.585	4.6875e+20	41.586	6.25e+23	41.596	1.95313e+27	41.58	2.19727e+30	41.596	1.95313e+33
30.806	7	41.606	3000	41.616	4000000	41.616	750000000	41.601	562500000000	41.616	312500000000000	41.616	1.5625e+17	41.605	1.5625e+20	41.606	5.07813e+23	41.616	5.85938e+27	41.6	3.17383e+30	41.616	1.46484e+33
30.816	7	41.626	4000	41.636	5000000	41.636	2375000000	41.621	1062500000000	41.636	125000000000000	41.636	2.8125e+17	41.625	1.5625e+20	41.626	1.05469e+24	41.636	3.90625e+27	41.62	2.44141e+30	41.636	3.66211e+33
30.826	16	41.646	8000	41.656	8500000	41.656	3250000000	41.641	1375000000000	41.656	250000000000000	41.656	3.90625e+17	41.645	1.5625e+20	41.646	8.59375e+23	41.656	5.85938e+27	41.64	2.92969e+30	41.656	2.68555e+33
30.836	8	41.666	17000	41.676	13000000	41.676	5250000000	41.661	2187500000000	41.676	468750000000000	41.676	7.1875e+17	41.665	4.6875e+20	41.666	2.34375e+24	41.676	6.83594e+27	41.66	3.66211e+30	41.676	4.63867e+33
30.846	7	41.686	28500	41.696	13750000	41.696	7625000000	41.681	3750000000000	41.696	750000000000000	41.696	1e+18	41.685	9.375e+20	41.686	2.07031e+24	41.696	7.8125e+27	41.68	3.66211e+30	41.696	4.39453e+33
30.856	9	41.706	32000	41.716	16000000	41.716	8125000000	41.701	4312500000000	41.716	781250000000000	41.716	1.20313e+18	41.705	1.5625e+21	41.706	3.51562e+24	41.716	6.83594e+27	41.7	4.39453e+30	41.716	3.90625e+33
30.866	12	41.726	26500	41.736	11250000	41.736	6750000000	41.721	4437500000000	41.736	843750000000000	41.736	1.04688e+18	41.725	1.5625e+21	41.726	2.1875e+24	41.736	6.83594e+27	41.72	6.83594e+30	41.736	4.88281e+33
30.876	9	41.746	22000	41.756	10500000	41.756	7750000000	41.741	2812500000000	41.756	375000000000000	41.756	7.96875e+17	41.745	7.8125e+20	41.746	2.69531e+24	41.756	5.85938e+27	41.74	4.15039e+30	41.756	4.39453e+33
30.886	7	41.766	18000	41.776	2500000	41.776	5500000000	41.761	1625000000000	41.776	281250000000000	41.776	4.53125e+17	41.765	2.1875e+21	41.766	1.60156e+24	41.776	5.85938e+27	41.76	3.17383e+30	41.776	5.61523e+33
30.896	7	41.786	6500	41.796	4500000	41.796	2875000000	41.781	875000000000	41.796	250000000000000	41.796	3.4375e+17	41.785	1.25e+21	41.786	1.21094e+24	41.796	5.85938e+27	41.78	4.39453e+30	41.796	3.66211e+33
30.906	5	41.806	5000	41.816	1500000	41.816	1250000000	41.801	750000000000	41.816	187500000000000	41.816	1.25e+17	41.805	1.25e+21	41.806	1.67969e+24	41.816	5.85938e+27	41.8	3.17383e+30	41.816	4.63867e+33
30.916	1	41.826	5000	41.836	1750000	41.836	1250000000	41.821	375000000000	41.836	93750000000000	41.836	1.25e+17	41.825	1.09375e+21	41.826	1.09375e+24	41.836	5.85938e+27	41.82	2.92969e+30	41.836	3.17383e+33
30.926	10	41.846	3000	41.856	2000000	41.856	625000000	41.841	625000000000	41.856	93750000000000	41.856	7.8125e+16	41.845	3.125e+20	41.846	7.03125e+23	41.856	5.85938e+27	41.84	5.85938e+30	41.856	3.66211e+33
30.936	10	41.866	2000	41.876	1750000	41.876	875000000	41.861	375000000000	41.876	62500000000000	41.876	1.09375e+17	41.865	6.25e+20	41.866	6.64063e+23	41.876	1.95313e+27	41.86	4.39453e+30	41.876	3.41797e+33
30.946	7	41.886	2000	41.896	1250000	41.896	1625000000	41.881	437500000000	41.896	62500000000000	41.896	6.25e+16	41.885	1.5625e+20	41.886	7.8125e+23	41.896	3.90625e+27	41.88	5.61523e+30	41.896	4.63867e+33
30.956	5	41.906	2500	41.916	1000000	41.916	750000000	41.901	312500000000	41.916	93750000000000	41.916	1.09375e+17	41.905	7.8125e+20	41.906	3.90625e+23	41.916	1.95313e+27	41.9	3.41797e+30	41.916	3.66211e+33
30.966	6	41.926	1500	41.936	750000	41.936	500000000	41.921	437500000000	41.936	93750000000000	41.936	1.5625e+17	41.925	1.5625e+20	41.926	9.375e+23	41.936	9.76563e+27	41.92	4.39453e+30	41.936	4.15039e+33
30.976	15	41.946	1000	41.956	2250000	41.956	875000000	41.941	437500000000	41.956	62500000000000	41.956	7.8125e+16	41.945	3.125e+20	41.946	6.64063e+23	41.956	8.78906e+27	41.94	5.12695e+30	41.956	4.39453e+33
30.986	8	41.966	500	41.976	1250000	41.976	875000000	41.961	250000000000	41.976	62500000000000	41.976	9.375e+16	41.965	3.125e+20	41.966	5.85938e+23	41.976	4.88281e+27	41.96	7.08008e+30	41.976	2.68555e+33
30.996	8	41.986	2500	41.996	1000000	41.996	1000000000	41.981	312500000000	41.996	125000000000000	41.996	1.09375e+17	41.985	1.5625e+20	41.986	2.73438e+23	41.996	5.85938e+27	41.98	3.90625e+30	41.996	6.10352e+33
31.006	12	42.006	1500	42.016	500000	42.016	750000000	42.001	437500000000	42.016	62500000000000	42.016	1.875e+17	42.005	3.125e+20	42.006	5.85938e+23	42.016	2.92969e+27	42	3.66211e+30	42.016	4.88281e+33
31.016	5	42.026	3000	42.036	500000	42.036	500000000	42.021	250000000000	42.036	93750000000000	42.036	1.5625e+17	42.025	6.25e+20	42.026	4.6875e+23	42.036	8.78906e+27	42.02	3.90625e+30	42.036	4.39453e+33
31.026	6	42.046	500	42.056	1000000	42.056	1000000000	42.041	375000000000	42.056	93750000000000	42.056	1.09375e+17	42.045	7.8125e+20	42.046	5.85938e+23	42.056	4.88281e+27	42.04	4.15039e+30	42.056	6.83594e+33
31.036	6	42.066	4000	42.076	1000000	42.076	125000000	42.061	250000000000	42.076	187500000000000	42.076	1.09375e+17	42.065	0	42.066	6.64063e+23	42.076	9.76563e+27	42.06	5.61523e+30	42.076	7.08008e+33
31.046	11	42.086	500	42.096	500000	42.096	1000000000	42.081	250000000000	42.096	125000000000000	42.096	6.25e+16	42.085	0	42.086	5.85938e+23	42.096	6.83594e+27	42.08	4.39453e+30	42.096	6.10352e+33
31.056	11	42.106	1500	42.116	1000000	42.116	625000000	42.101	500000000000	42.116	62500000000000	42.116	1.09375e+17	42.105	1.5625e+20	42.106	3.90625e+23	42.116	7.8125e+27	42.1	8.54492e+30	42.116	7.56836e+33
31.066	15	42.126	3500	42.136	250000	42.136	1125000000	42.121	250000000000	42.136	187500000000000	42.136	3.125e+16	42.125	4.6875e+20	42.126	3.125e+23	42.136	8.78906e+27	42.12	6.83594e+30	42.136	8.05664e+33
31.076	10	42.146	2000	42.156	2500000	42.156	875000000	42.141	250000000000	42.156	93750000000000	42.156	1.09375e+17	42.145	4.6875e+20	42.146	3.51563e+23	42.156	8.78906e+27	42.14	6.10352e+30	42.156	5.12695e+33
31.086	9	42.166	2500	42.176	250000	42.176	750000000	42.161	187500000000	42.176	187500000000000	42.176	1.71875e+17	42.165	1.5625e+20	42.166	8.98438e+23	42.176	5.85938e+27	42.16	5.85938e+30	42.176	4.63867e+33
31.096	7	42.186	1000	42.196	500000	42.196	750000000	42.181	375000000000	42.196	31250000000000	42.196	6.25e+16	42.185	0	42.186	8.59375e+23	42.196	1.26953e+28	42.18	4.39453e+30	42.196	9.0332e+33
31.106	9	42.206	0	42.216	250000	42.216	0	42.201	312500000000	42.216	0	42.216	6.25e+16	42.205	4.6875e+20	42.206	7.8125e+23	42.216	8.78906e+27	42.2	6.5918e+30	42.216	8.05664e+33
31.116	12	42.226	1000	42.236	750000	42.236	1000000000	42.221	312500000000	42.236	62500000000000	42.236	1.71875e+17	42.225	0	42.226	6.25e+23	42.236	6.83594e+27	42.22	6.83594e+30	42.236	6.34766e+33
31.126	1	42.246	1000	42.256	0	42.256	625000000	42.241	125000000000	42.256	93750000000000	42.256	4.6875e+16	42.245	1.5625e+20	42.246	6.25e+23	42.256	1.26953e+28	42.24	5.85938e+30	42.256	9.76563e+33
31.136	6	42.266	500	42.276	1500000	42.276	875000000	42.261	125000000000	42.276	31250000000000	42.276	7.8125e+16	42.265	0	42.266	7.03125e+23	42.276	1.26953e+28	42.26	5.12695e+30	42.276	8.30078e+33
31.146	2	42.286	1000	42.296	750000	42.296	625000000	42.281	250000000000	42.296	156250000000000	42.296	1.25e+17	42.285	0	42.286	9.375e+23	42.296	1.5625e+28	42.28	7.08008e+30	42.296	1.24512e+34
31.156	6	42.306	1500	42.316	750000	42.316	750000000	42.301	187500000000	42.316	0	42.316	7.8125e+16	42.305	3.125e+20	42.306	9.375e+23	42.316	1.36719e+28	42.3	5.12695e+30	42.316	6.83594e+33
31.166	9	42.326	0	42.336	500000	42.336	1000000000	42.321	62500000000	42.336	156250000000000	42.336	6.25e+16	42.325	1.5625e+20	42.326	1.13281e+24	42.336	1.46484e+28	42.32	1.00098e+31	42.336	1.07422e+34
31.176	8	42.346	1000	42.356	750000	42.356	1125000000	42.341	312500000000	42.356	93750000000000	42.356	1.5625e+17	42.345	3.125e+20	42.346	8.20313e+23	42.356	1.66016e+28	42.34	1.00098e+31	42.356	1.2207e+34
31.186	6	42.366	3000	42.376	2500000	42.376	1500000000	42.361	437500000000	42.376	62500000000000	42.376	7.8125e+16	42.365	1.5625e+20	42.366	7.8125e+23	42.376	2.05078e+28	42.36	6.10352e+30	42.376	1.02539e+34
31.196	8	42.386	2000	42.396	1500000	42.396	750000000	42.381	312500000000	42.396	93750000000000	42.396	6.25e+16	42.385	0	42.386	8.20313e+23	42.396	2.05078e+28	42.38	1.31836e+31	42.396	9.76563e+33
31.206	3	42.406	3000	42.416	1750000	42.416	875000000	42.401	375000000000	42.416	0	42.416	9.375e+16	42.405	3.125e+20	42.406	6.64063e+23	42.416	1.95313e+28	42.4	1.07422e+31	42.416	1.36719e+34
31.216	3	42.426	1000	42.436	1000000	42.436	1375000000	42.421	125000000000	42.436	125000000000000	42.436	1.09375e+17	42.425	3.125e+20	42.426	8.59375e+23	42.436	1.5625e+28	42.42	1.0498e+31	42.436	9.76563e+33
31.226	6	42.446	2500	42.456	750000	42.456	1125000000	42.441	500000000000	42.456	125000000000000	42.456	4.6875e+16	42.445	0	42.446	1.05469e+24	42.456	1.85547e+28	42.44	1.53809e+31	42.456	1.26953e+34
31.236	7	42.466	1000	42.476	1000000	42.476	1000000000	42.461	500000000000	42.476	218750000000000	42.476	1.09375e+17	42.465	0	42.466	8.20313e+23	42.476	2.92969e+28	42.46	1.53809e+31	42.476	1.41602e+34
31.246	8	42.486	3000	42.496	500000	42.496	375000000	42.481	250000000000	42.496	125000000000000	42.496	7.8125e+16	42.485	0	42.486	1.01563e+24	42.496	2.44141e+28	42.48	1.44043e+31	42.496	1.51367e+34
31.256	5	42.506	1500	42.516	1250000	42.516	1000000000	42.501	125000000000	42.516	31250000000000	42.516	7.8125e+16	42.505	1.5625e+20	42.506	7.42188e+23	42.516	2.83203e+28	42.5	1.31836e+31	42.516	1.36719e+34
31.266	8	42.526	0	42.536	1250000	42.536	1375000000	42.521	625000000000	42.536	125000000000000	42.536	1.5625e+17	42.525	3.125e+20	42.526	1.40625e+24	42.536	1.95313e+28	42.52	1.19629e+31	42.536	1.66016e+34
31.276	6	42.546	2500	42.556	0	42.556	750000000	42.541	187500000000	42.556	31250000000000	42.556	1.5625e+17	42.545	4.6875e+20	42.546	1.09375e+24	42.556	2.92969e+28	42.54	1.36719e+31	42.556	1.2207e+34
31.286	9	42.566	1500	42.576	1000000	42.576	1375000000	42.561	187500000000	42.576	62500000000000	42.576	1.875e+17	42.565	7.8125e+20	42.566	1.64063e+24	42.576	2.53906e+28	42.56	1.66016e+31	42.576	1.51367e+34
31.296	12	42.586	1500	42.596	2500000	42.596	1250000000	42.581	62500000000	42.596	0	42.596	1.09375e+17	42.585	4.6875e+20	42.586	1.67969e+24	42.596	3.61328e+28	42.58	2.05078e+31	42.596	1.97754e+34
31.306	5	42.606	1500	42.616	1000000	42.616	625000000	42.601	500000000000	42.616	31250000000000	42.616	3.125e+16	42.605	3.125e+20	42.606	1.05469e+24	42.616	3.125e+28	42.6	1.80664e+31	42.616	1.85547e+34
31.316	15	42.626	2500	42.636	500000	42.636	875000000	42.621	312500000000	42.636	93750000000000	42.636	1.25e+17	42.625	0	42.626	1.44531e+24	42.636	3.51563e+28	42.62	2.12402e+31	42.636	1.97754e+34
31.326	4	42.646	2500	42.656	500000	42.656	625000000	42.641	250000000000	42.656	31250000000000	42.656	1.25e+17	42.645	4.6875e+20	42.646	1.48438e+24	42.656	4.58984e+28	42.64	2.12402e+31	42.656	2.19727e+34
31.336	2	42.666	0	42.676	500000	42.676	750000000	42.661	312500000000	42.676	125000000000000	42.676	1.71875e+17	42.665	0	42.666	1.32813e+24	42.676	3.32031e+28	42.66	2.68555e+31	42.676	2.73438e+34
31.346	7	42.686	3500	42.696	500000	42.696	1125000000	42.681	250000000000	42.696	31250000000000	42.696	7.8125e+16	42.685	1.5625e+20	42.686	1.25e+24	42.696	2.92969e+28	42.68	2.31934e+31	42.696	2.53906e+34
31.356	6	42.706	0	42.716	1000000	42.716	1375000000	42.701	312500000000	42.716	250000000000000	42.716	6.25e+16	42.705	0	42.706	1.40625e+24	42.716	3.51563e+28	42.7	2.85645e+31	42.716	2.36816e+34
31.366	5	42.726	500	42.736	1750000	42.736	1000000000	42.721	500000000000	42.736	31250000000000	42.736	2.03125e+17	42.725	0	42.726	1.25e+24	42.736	4.39453e+28	42.72	2.17285e+31	42.736	2.85645e+34
31.376	11	42.746	1500	42.756	750000	42.756	1000000000	42.741	375000000000	42.756	125000000000000	42.756	1.5625e+17	42.745	1.5625e+20	42.746	1.48438e+24	42.756	4.39453e+28	42.74	3.78418e+31	42.756	3.36914e+34
31.386	7	42.766	500	42.776	0	42.776	875000000	42.761	250000000000	42.776	93750000000000	42.776	7.8125e+16	42.765	1.5625e+20	42.766	1.60156e+24	42.776	5.07812e+28	42.76	4.10156e+31	42.776	3.125e+34
31.396	10	42.786	1500	42.796	1500000	42.796	375000000	42.781	500000000000	42.796	93750000000000	42.796	1.09375e+17	42.785	0	42.786	1.91406e+24	42.796	5.85938e+28	42.78	3.68652e+31	42.796	3.58887e+34
31.406	8	42.806	2500	42.816	2750000	42.816	875000000	42.801	500000000000	42.816	93750000000000	42.816	7.8125e+16	42.805	0	42.806	1.79688e+24	42.816	5.56641e+28	42.8	3.85742e+31	42.816	3.85742e+34
31.416	4	42.826	3000	42.836	0	42.836	500000000	42.821	125000000000	42.836	93750000000000	42.836	1.875e+17	42.825	0	42.826	1.91406e+24	42.836	6.73828e+28	42.82	4.61426e+31	42.836	4.29688e+34
31.426	8	42.846	2000	42.856	500000	42.856	1125000000	42.841	437500000000	42.856	62500000000000	42.856	7.8125e+16	42.845	3.125e+20	42.846	1.83594e+24	42.856	6.15234e+28	42.84	3.93066e+31	42.856	5.22461e+34
31.436	5	42.866	1000	42.876	1500000	42.876	1250000000	42.861	125000000000	42.876	218750000000000	42.876	1.40625e+17	42.865	0	42.866	2.22656e+24	42.876	7.91016e+28	42.86	4.95605e+31	42.876	5.9082e+34
31.446	5	42.886	4000	42.896	1500000	42.896	1125000000	42.881	562500000000	42.896	125000000000000	42.896	1.25e+17	42.885	0	42.886	2.34375e+24	42.896	9.17969e+28	42.88	4.66309e+31	42.896	6.73828e+34
31.456	9	42.906	1500	42.916	1500000	42.916	1000000000	42.901	250000000000	42.916	62500000000000	42.916	1.09375e+17	42.905	0	42.906	2.38281e+24	42.916	7.91016e+28	42.9	5.51758e+31	42.916	8.54492e+34
31.466	8	42.926	3500	42.936	1000000	42.936	1250000000	42.921	500000000000	42.936	62500000000000	42.936	1.25e+17	42.925	0	42.926	2.26563e+24	42.936	7.32422e+28	42.92	8.22754e+31	42.936	9.61914e+34
31.476	5	42.946	2000	42.956	750000	42.956	1125000000	42.941	750000000000	42.956	31250000000000	42.956	2.03125e+17	42.945	0	42.946	2.5e+24	42.956	8.98438e+28	42.94	8.98438e+31	42.956	1.04492e+35
31.486	3	42.966	500	42.976	1000000	42.976	1500000000	42.961	187500000000	42.976	0	42.976	1.5625e+17	42.965	0	42.966	2.61719e+24	42.976	9.08203e+28	42.96	1.06445e+32	42.976	1.12549e+35
31.496	4	42.986	500	42.996	1750000	42.996	500000000	42.981	187500000000	42.996	156250000000000	42.996	7.8125e+16	42.985	1.5625e+20	42.986	2.73438e+24	42.996	7.32422e+28	42.98	1.12549e+32	42.996	1.4917e+35
31.506	4	43.006	1000	43.016	500000	43.016	2000000000	43.001	312500000000	43.016	62500000000000	43.016	6.25e+16	43.005	0	43.006	3.04688e+24	43.016	1.02539e+29	43	1.21582e+32	43.016	1.89941e+35
31.516	7	43.026	1500	43.036	2250000	43.036	2000000000	43.021	250000000000	43.036	0	43.036	9.375e+16	43.025	4.6875e+20	43.026	2.96875e+24	43.036	1.20117e+29	43.02	1.28906e+32	43.036	2.45605e+35
31.526	13	43.046	1500	43.056	1250000	43.056	1500000000	43.041	187500000000	43.056	0	43.056	3.125e+16	43.045	3.125e+20	43.046	3.47656e+24	43.056	1.16211e+29	43.04	1.52832e+32	43.056	3.58398e+35
31.536	9	43.066	1500	43.076	500000	43.076	1250000000	43.061	187500000000	43.076	31250000000000	43.076	7.8125e+16	43.065	1.5625e+20	43.066	2.96875e+24	43.076	1.48438e+29	43.06	1.5918e+32	43.076	4.54346e+35
31.546	9	43.086	2000	43.096	750000	43.096	750000000	43.081	375000000000	43.096	93750000000000	43.096	7.8125e+16	43.085	1.5625e+20	43.086	3.51562e+24	43.096	1.55273e+29	43.08	2.16309e+32	43.096	6.02295e+35
31.556	6	43.106	0	43.116	1500000	43.116	625000000	43.101	625000000000	43.116	156250000000000	43.116	6.25e+16	43.105	3.125e+20	43.106	2.8125e+24	43.116	1.62109e+29	43.1	2.79053e+32	43.116	7.52686e+35
31.566	9	43.126	3500	43.136	2000000	43.136	1375000000	43.121	250000000000	43.136	93750000000000	43.136	1.25e+17	43.125	1.5625e+20	43.126	3.59375e+24	43.136	1.50391e+29	43.12	3.64746e+32	43.136	8.59131e+35
31.576	5	43.146	1500	43.156	1250000	43.156	875000000	43.141	375000000000	43.156	62500000000000	43.156	1.40625e+17	43.145	0	43.146	3.67188e+24	43.156	1.52344e+29	43.14	5.01709e+32	43.156	1.03149e+36
31.586	5	43.166	1500	43.176	1250000	43.176	1875000000	43.161	125000000000	43.176	93750000000000	43.176	1.25e+17	43.165	0	43.166	3.55469e+24	43.176	1.64063e+29	43.16	6.2793e+32	43.176	1.12256e+36
31.596	5	43.186	1000	43.196	750000	43.196	625000000	43.181	0	43.196	218750000000000	43.196	1.875e+17	43.185	0	43.186	4.33594e+24	43.196	1.91406e+29	43.18	7.99316e+32	43.196	1.21704e+36
31.606	10	43.206	0	43.216	1750000	43.216	1125000000	43.201	812500000000	43.216	156250000000000	43.216	1.71875e+17	43.205	0	43.206	3.67188e+24	43.216	2.10938e+29	43.2	9.22607e+32	43.216	1.32104e+36
31.616	10	43.226	1500	43.236	500000	43.236	1250000000	43.221	687500000000	43.236	93750000000000	43.236	7.8125e+16	43.225	1.5625e+20	43.226	4.33594e+24	43.236	1.76758e+29	43.22	1.11328e+33	43.236	1.2998e+36
31.626	4	43.246	1000	43.256	2000000	43.256	1250000000	43.241	562500000000	43.256	125000000000000	43.256	1.09375e+17	43.245	0	43.246	4.41406e+24	43.256	1.93359e+29	43.24	1.21411e+33	43.256	1.2605e+36
31.636	9	43.266	2000	43.276	1000000	43.276	1500000000	43.261	500000000000	43.276	93750000000000	43.276	2.03125e+17	43.265	0	43.266	4.02344e+24	43.276	1.96289e+29	43.26	1.28271e+33	43.276	1.19946e+36
31.646	9	43.286	2000	43.296	250000	43.296	1000000000	43.281	750000000000	43.296	62500000000000	43.296	1.25e+17	43.285	1.5625e+20	43.286	4.49219e+24	43.296	2.02148e+29	43.28	1.30835e+33	43.296	1.17505e+36
31.656	5	43.306	2500	43.316	750000	43.316	750000000	43.301	375000000000	43.316	93750000000000	43.316	1.09375e+17	43.305	3.125e+20	43.306	5.15625e+24	43.316	2.46094e+29	43.3	1.35229e+33	43.316	1.02661e+36
31.666	7	43.326	2500	43.336	750000	43.336	375000000	43.321	437500000000	43.336	62500000000000	43.336	1.875e+17	43.325	0	43.326	4.76563e+24	43.336	2.56836e+29	43.32	1.34204e+33	43.336	9.19189e+35
31.676	7	43.346	2000	43.356	1250000	43.356	750000000	43.341	312500000000	43.356	187500000000000	43.356	1.09375e+17	43.345	3.125e+20	43.346	4.88281e+24	43.356	2.71484e+29	43.34	1.29053e+33	43.356	8.00781e+35
31.686	9	43.366	1000	43.376	1500000	43.376	1000000000	43.361	375000000000	43.376	62500000000000	43.376	1.25e+17	43.365	4.6875e+20	43.366	4.29688e+24	43.376	2.14844e+29	43.36	1.21582e+33	43.376	6.82373e+35
31.696	4	43.386	2000	43.396	1000000	43.396	625000000	43.381	812500000000	43.396	93750000000000	43.396	1.5625e+17	43.385	0	43.386	4.45313e+24	43.396	2.45117e+29	43.38	1.12329e+33	43.396	5.86914e+35
31.706	9	43.406	2000	43.416	1250000	43.416	875000000	43.401	500000000000	43.416	31250000000000	43.416	1.09375e+17	43.405	3.125e+20	43.406	3.90625e+24	43.416	2.39258e+29	43.4	1.00049e+33	43.416	4.75586e+35
31.716	6	43.426	1000	43.436	2750000	43.436	750000000	43.421	250000000000	43.436	62500000000000	43.436	9.375e+16	43.425	3.125e+20	43.426	4.88281e+24	43.436	2.1875e+29	43.42	9.44336e+32	43.436	3.70117e+35
31.726	5	43.446	3000	43.456	500000	43.456	875000000	43.441	937500000000	43.456	218750000000000	43.456	1.25e+17	43.445	6.25e+20	43.446	4.60938e+24	43.456	2.40234e+29	43.44	8.0835e+32	43.456	3.13232e+35
31.736	5	43.466	2000	43.476	750000	43.476	1000000000	43.461	750000000000	43.476	62500000000000	43.476	1.09375e+17	43.465	7.8125e+20	43.466	3.51562e+24	43.476	2.12891e+29	43.46	6.97998e+32	43.476	2.44385e+35
31.746	3	43.486	500	43.496	1000000	43.496	875000000	43.481	750000000000	43.496	62500000000000	43.496	1.09375e+17	43.485	3.125e+20	43.486	4.21875e+24	43.496	2.2168e+29	43.48	5.83984e+32	43.496	1.87256e+35
31.756	7	43.506	4000	43.516	1250000	43.516	1875000000	43.501	375000000000	43.516	156250000000000	43.516	1.71875e+17	43.505	0	43.506	3.86719e+24	43.516	2.25586e+29	43.5	4.86816e+32	43.516	1.41113e+35
31.766	13	43.526	1000	43.536	3000000	43.536	750000000	43.521	375000000000	43.536	93750000000000	43.536	1.5625e+17	43.525	1.5625e+20	43.526	4.33594e+24	43.536	2.24609e+29	43.52	4.08691e+32	43.536	1.21338e+35
31.776	2	43.546	4000	43.556	1250000	43.556	1375000000	43.541	437500000000	43.556	156250000000000	43.556	6.25e+16	43.545	6.25e+20	43.546	4.57031e+24	43.556	1.76758e+29	43.54	3.24219e+32	43.556	9.13086e+34
31.786	3	43.566	2500	43.576	1000000	43.576	1500000000	43.561	375000000000	43.576	93750000000000	43.576	9.375e+16	43.565	4.6875e+20	43.566	3.98438e+24	43.576	1.81641e+29	43.56	2.73926e+32	43.576	7.54395e+34
31.796	3	43.586	3000	43.596	2000000	43.596	1625000000	43.581	437500000000	43.596	125000000000000	43.596	9.375e+16	43.585	3.125e+20	43.586	3.32031e+24	43.596	1.67969e+29	43.58	2.24121e+32	43.596	5.71289e+34
31.806	8	43.606	0	43.616	1250000	43.616	1875000000	43.601	375000000000	43.616	125000000000000	43.616	2.03125e+17	43.605	3.125e+20	43.606	3.16406e+24	43.616	1.54297e+29	43.6	1.84082e+32	43.616	4.90723e+34
31.816	6	43.626	3500	43.636	1250000	43.636	1125000000	43.621	437500000000	43.636	62500000000000	43.636	1.71875e+17	43.625	3.125e+20	43.626	2.61719e+24	43.636	1.48438e+29	43.62	1.54541e+32	43.636	4.24805e+34
31.826	6	43.646	1500	43.656	750000	43.656	1375000000	43.641	187500000000	43.656	250000000000000	43.656	1.40625e+17	43.645	7.8125e+20	43.646	3.59375e+24	43.656	1.5625e+29	43.64	1.17432e+32	43.656	3.80859e+34
31.836	0	43.666	3000	43.676	1250000	43.676	2125000000	43.661	250000000000	43.676	31250000000000	43.676	1.25e+17	43.665	1.5625e+20	43.666	2.65625e+24	43.676	1.47461e+29	43.66	9.49707e+31	43.676	3.83301e+34
31.846	3	43.686	1000	43.696	1250000	43.696	1125000000	43.681	750000000000	43.696	125000000000000	43.696	1.875e+17	43.685	0	43.686	2.26563e+24	43.696	1.35742e+29	43.68	8.27637e+31	43.696	3.32031e+34
31.856	3	43.706	1500	43.716	2250000	43.716	1000000000	43.701	562500000000	43.716	62500000000000	43.716	2.03125e+17	43.705	1.09375e+21	43.706	2.14844e+24	43.716	1.49414e+29	43.7	6.17676e+31	43.716	2.97852e+34
31.866	6	43.726	5000	43.736	1250000	43.736	1000000000	43.721	250000000000	43.736	125000000000000	43.736	1.5625e+17	43.725	3.125e+20	43.726	2.14844e+24	43.736	1.19141e+29	43.72	5.7373e+31	43.736	2.7832e+34
31.876	7	43.746	1000	43.756	2750000	43.756	2000000000	43.741	437500000000	43.756	93750000000000	43.756	1.5625e+17	43.745	3.125e+20	43.746	2.10938e+24	43.756	1.10352e+29	43.74	4.88281e+31	43.756	2.6123e+34
31.886	4	43.766	500	43.776	1250000	43.776	1375000000	43.761	437500000000	43.776	125000000000000	43.776	1.875e+17	43.765	6.25e+20	43.766	2.26563e+24	43.776	1.23047e+29	43.76	4.29687e+31	43.776	2.17285e+34
31.896	4	43.786	500	43.796	750000	43.796	1375000000	43.781	500000000000	43.796	187500000000000	43.796	1.875e+17	43.785	0	43.786	2.10938e+24	43.796	9.27734e+28	43.78	4.32129e+31	43.796	2.51465e+34
31.906	3	43.806	3500	43.816	2000000	43.816	2375000000	43.801	375000000000	43.816	156250000000000	43.816	9.375e+16	43.805	0	43.806	2.07031e+24	43.816	9.27734e+28	43.8	3.95508e+31	43.816	2.14844e+34
31.916	7	43.826	3500	43.836	1000000	43.836	1125000000	43.821	1000000000000	43.836	218750000000000	43.836	1.5625e+17	43.825	3.125e+20	43.826	1.67969e+24	43.836	8.59375e+28	43.82	3.07617e+31	43.836	1.58691e+34
31.926	9	43.846	2500	43.856	2500000	43.856	1250000000	43.841	750000000000	43.856	93750000000000	43.856	2.1875e+17	43.845	1.5625e+20	43.846	1.67969e+24	43.856	7.61719e+28	43.84	2.70996e+31	43.856	1.87988e+34
31.936	6	43.866	2500	43.876	2500000	43.876	1375000000	43.861	437500000000	43.876	218750000000000	43.876	1.40625e+17	43.865	0	43.866	1.75781e+24	43.876	6.93359e+28	43.86	2.88086e+31	43.876	1.63574e+34
31.946	4	43.886	3000	43.896	750000	43.896	1250000000	43.881	312500000000	43.896	93750000000000	43.896	1.71875e+17	43.885	1.5625e+20	43.886	8.20313e+23	43.896	6.44531e+28	43.88	2.90527e+31	43.896	1.70898e+34
31.956	8	43.906	2500	43.916	1750000	43.916	750000000	43.901	625000000000	43.916	156250000000000	43.916	1.09375e+17	43.905	1.5625e+20	43.906	9.76563e+23	43.916	6.05469e+28	43.9	3.19824e+31	43.916	1.2207e+34
31.966	9	43.926	3500	43.936	1500000	43.936	750000000	43.921	437500000000	43.936	187500000000000	43.936	2.03125e+17	43.925	9.375e+20	43.926	1.09375e+24	43.936	6.73828e+28	43.92	2.68555e+31	43.936	1.63574e+34
31.976	11	43.946	500	43.956	1000000	43.956	1750000000	43.941	312500000000	43.956	125000000000000	43.956	1.5625e+17	43.945	1.5625e+20	43.946	9.375e+23	43.956	6.15234e+28	43.94	2.22168e+31	43.956	1.41602e+34
31.986	1	43.966	3500	43.976	2750000	43.976	2000000000	43.961	687500000000	43.976	125000000000000	43.976	2.8125e+17	43.965	7.8125e+20	43.966	1.32813e+24	43.976	5.95703e+28	43.96	2.31934e+31	43.976	1.46484e+34
31.996	8	43.986	2500	43.996	1500000	43.996	1000000000	43.981	687500000000	43.996	187500000000000	43.996	1.40625e+17	43.985	7.8125e+20	43.986	8.59375e+23	43.996	5.07812e+28	43.98	1.92871e+31	43.996	1.12305e+34
32.006	7	44.006	4500	44.016	1250000	44.016	1875000000	44.001	312500000000	44.016	250000000000000	44.016	1.25e+17	44.005	4.6875e+20	44.006	4.6875e+23	44.016	4.78516e+28	44	1.85547e+31	44.016	1.07422e+34
32.016	11	44.026	5500	44.036	2250000	44.036	2250000000	44.021	812500000000	44.036	187500000000000	44.036	2.1875e+17	44.025	6.25e+20	44.026	1.01563e+24	44.036	4.00391e+28	44.02	2.09961e+31	44.036	9.52148e+33
32.026	7	44.046	4000	44.056	1250000	44.056	1750000000	44.041	562500000000	44.056	125000000000000	44.056	2.1875e+17	44.045	0	44.046	9.375e+23	44.056	4.19922e+28	44.04	1.9043e+31	44.056	1.09863e+34
32.036	9	44.066	2500	44.076	2000000	44.076	2250000000	44.061	812500000000	44.076	187500000000000	44.076	1.71875e+17	44.065	3.125e+20	44.066	1.09375e+24	44.076	4.19922e+28	44.06	1.41602e+31	44.076	9.76563e+33
32.046	9	44.086	4500	44.096	3500000	44.096	1375000000	44.081	1187500000000	44.096	156250000000000	44.096	2.03125e+17	44.085	1.5625e+20	44.086	7.03125e+23	44.096	3.32031e+28	44.08	1.7334e+31	44.096	8.78906e+33
32.056	9	44.106	4000	44.116	500000	44.116	1500000000	44.101	312500000000	44.116	156250000000000	44.116	1.25e+17	44.105	3.125e+20	44.106	1.09375e+24	44.116	4.88281e+28	44.1	2.00195e+31	44.116	1.17187e+34
32.066	9	44.126	1000	44.136	2250000	44.136	2625000000	44.121	625000000000	44.136	62500000000000	44.136	2.5e+17	44.125	1.5625e+20	44.126	1.05469e+24	44.136	3.90625e+28	44.12	1.44043e+31	44.136	1.14746e+34
32.076	8	44.146	2500	44.156	2500000	44.156	1375000000	44.141	500000000000	44.156	0	44.156	1.09375e+17	44.145	7.8125e+20	44.146	7.8125e+23	44.156	2.92969e+28	44.14	1.07422e+31	44.156	8.78906e+33
32.086	7	44.166	2500	44.176	1000000	44.176	2375000000	44.161	375000000000	44.176	218750000000000	44.176	2.5e+17	44.165	3.125e+20	44.166	7.03125e+23	44.176	3.02734e+28	44.16	1.19629e+31	44.176	1.02539e+34
32.096	10	44.186	5000	44.196	2250000	44.196	2250000000	44.181	437500000000	44.196	125000000000000	44.196	1.5625e+17	44.185	6.25e+20	44.186	8.20313e+23	44.196	2.83203e+28	44.18	1.14746e+31	44.196	7.08008e+33
32.106	14	44.206	3000	44.216	500000	44.216	1500000000	44.201	437500000000	44.216	125000000000000	44.216	1.25e+17	44.205	3.125e+20	44.206	7.03125e+23	44.216	2.73438e+28	44.2	1.17188e+31	44.216	1.19629e+34
32.116	4	44.226	2500	44.236	1500000	44.236	2000000000	44.221	437500000000	44.236	312500000000000	44.236	3.125e+17	44.225	4.6875e+20	44.226	7.03125e+23	44.236	1.75781e+28	44.22	1.31836e+31	44.236	7.8125e+33
32.126	13	44.246	5000	44.256	2000000	44.256	1250000000	44.241	1000000000000	44.256	187500000000000	44.256	2.34375e+17	44.245	0	44.246	8.98438e+23	44.256	2.24609e+28	44.24	1.17188e+31	44.256	8.54492e+33
32.136	10	44.266	3000	44.276	3250000	44.276	2125000000	44.261	375000000000	44.276	93750000000000	44.276	2.8125e+17	44.265	4.6875e+20	44.266	8.59375e+23	44.276	1.66016e+28	44.26	1.07422e+31	44.276	8.78906e+33
32.146	5	44.286	1500	44.296	3500000	44.296	1625000000	44.281	312500000000	44.296	375000000000000	44.296	2.1875e+17	44.285	7.8125e+20	44.286	5.85938e+23	44.296	1.46484e+28	44.28	8.30078e+30	44.296	5.61523e+33
32.156	6	44.306	3500	44.316	3500000	44.316	1500000000	44.301	937500000000	44.316	187500000000000	44.316	2.34375e+17	44.305	3.125e+20	44.306	9.375e+23	44.316	2.05078e+28	44.3	7.32422e+30	44.316	4.88281e+33
32.166	5	44.326	8000	44.336	2750000	44.336	2750000000	44.321	1062500000000	44.336	125000000000000	44.336	1.71875e+17	44.325	1.5625e+20	44.326	9.76563e+23	44.336	1.46484e+28	44.32	1.00098e+31	44.336	5.61523e+33
32.176	11	44.346	4500	44.356	1750000	44.356	2875000000	44.341	625000000000	44.356	93750000000000	44.356	1.71875e+17	44.345	6.25e+20	44.346	8.59375e+23	44.356	1.26953e+28	44.34	9.0332e+30	44.356	4.88281e+33
32.186	11	44.366	2500	44.376	2500000	44.376	1375000000	44.361	812500000000	44.376	187500000000000	44.376	4.21875e+17	44.365	0	44.366	9.76563e+23	44.376	2.24609e+28	44.36	7.8125e+30	44.376	5.12695e+33
32.196	6	44.386	3500	44.396	3250000	44.396	1500000000	44.381	1000000000000	44.396	218750000000000	44.396	3.4375e+17	44.385	1.5625e+20	44.386	7.8125e+23	44.396	1.95313e+28	44.38	1.00098e+31	44.396	5.37109e+33
32.206	9	44.406	3000	44.416	1750000	44.416	2625000000	44.401	500000000000	44.416	93750000000000	44.416	2.8125e+17	44.405	6.25e+20	44.406	8.20313e+23	44.416	1.36719e+28	44.4	6.10352e+30	44.416	4.88281e+33
32.216	9	44.426	7500	44.436	4000000	44.436	2750000000	44.421	500000000000	44.436	156250000000000	44.436	1.5625e+17	44.425	4.6875e+20	44.426	8.59375e+23	44.436	1.46484e+28	44.42	5.12695e+30	44.436	4.88281e+33
32.226	9	44.446	3500	44.456	2500000	44.456	2750000000	44.441	812500000000	44.456	31250000000000	44.456	3.28125e+17	44.445	6.25e+20	44.446	6.64063e+23	44.456	1.17188e+28	44.44	6.83594e+30	44.456	4.88281e+33
32.236	7	44.466	4500	44.476	2750000	44.476	875000000	44.461	812500000000	44.476	125000000000000	44.476	2.03125e+17	44.465	3.125e+20	44.466	7.03125e+23	44.476	1.66016e+28	44.46	7.32422e+30	44.476	5.61523e+33
32.246	9	44.486	7500	44.496	2000000	44.496	1750000000	44.481	750000000000	44.496	218750000000000	44.496	2.03125e+17	44.485	4.6875e+20	44.486	9.375e+23	44.496	1.5625e+28	44.48	6.10352e+30	44.496	5.12695e+33
32.256	10	44.506	2500	44.516	3500000	44.516	2250000000	44.501	625000000000	44.516	156250000000000	44.516	2.34375e+17	44.505	7.8125e+20	44.506	6.64063e+23	44.516	9.76563e+27	44.5	6.10352e+30	44.516	5.12695e+33
32.266	12	44.526	4000	44.536	1750000	44.536	2500000000	44.521	812500000000	44.536	156250000000000	44.536	2.03125e+17	44.525	6.25e+20	44.526	8.20313e+23	44.536	7.8125e+27	44.52	6.83594e+30	44.536	4.63867e+33
32.276	9	44.546	5500	44.556	1000000	44.556	2625000000	44.541	1062500000000	44.556	406250000000000	44.556	2.34375e+17	44.545	0	44.546	4.6875e+23	44.556	1.26953e+28	44.54	9.0332e+30	44.556	4.88281e+33
32.286	16	44.566	7000	44.576	4250000	44.576	2375000000	44.561	1812500000000	44.576	218750000000000	44.576	2.65625e+17	44.565	0	44.566	1.09375e+24	44.576	1.66016e+28	44.56	6.34766e+30	44.576	4.39453e+33
32.296	9	44.586	7500	44.596	2750000	44.596	2000000000	44.581	1312500000000	44.596	343750000000000	44.596	3.4375e+17	44.585	3.125e+20	44.586	7.8125e+23	44.596	1.85547e+28	44.58	5.37109e+30	44.596	5.37109e+33
32.306	16	44.606	5500	44.616	4250000	44.616	2125000000	44.601	1375000000000	44.616	468750000000000	44.616	5.15625e+17	44.605	1.5625e+20	44.606	8.59375e+23	44.616	1.95313e+27	44.6	8.30078e+30	44.616	2.68555e+33
32.316	14	44.626	7500	44.636	5500000	44.636	5000000000	44.621	1812500000000	44.636	437500000000000	44.636	5.3125e+17	44.625	9.375e+20	44.626	1.17188e+24	44.636	1.17188e+28	44.62	6.34766e+30	44.636	3.41797e+33
32.326	7	44.646	11500	44.656	9750000	44.656	5875000000	44.641	2500000000000	44.656	562500000000000	44.656	8.4375e+17	44.645	3.125e+20	44.646	1.48438e+24	44.656	5.85938e+27	44.64	4.63867e+30	44.656	2.92969e+33
32.336	16	44.666	23000	44.676	15750000	44.676	7250000000	44.661	2937500000000	44.676	687500000000000	44.676	1.07813e+18	44.665	4.6875e+20	44.666	2.5e+24	44.676	5.85938e+27	44.66	6.5918e+30	44.676	5.37109e+33
32.346	12	44.686	38000	44.696	26500000	44.696	11375000000	44.681	4625000000000	44.696	1250000000000000	44.696	1.89063e+18	44.685	6.25e+20	44.686	3.59375e+24	44.696	6.83594e+27	44.68	8.54492e+30	44.696	5.85937e+33
32.356	7	44.706	64000	44.716	39000000	44.716	17500000000	44.701	7687500000000	44.716	1656250000000000	44.716	2.3125e+18	44.705	3.125e+20	44.706	6.25e+24	44.716	8.78906e+27	44.7	8.30078e+30	44.716	4.63867e+33
32.366	5	44.726	83000	44.736	51000000	44.736	28750000000	44.721	10937500000000	44.736	2093750000000000	44.736	3.35938e+18	44.725	4.6875e+20	44.726	9.02344e+24	44.736	6.83594e+27	44.72	8.30078e+30	44.736	6.34766e+33
32.376	15	44.746	124500	44.756	57000000	44.756	34250000000	44.741	12375000000000	44.756	2437500000000000	44.756	4.85938e+18	44.745	3.125e+20	44.746	1.04297e+25	44.756	9.76563e+27	44.74	1.26953e+31	44.756	1.0498e+34
32.386	9	44.766	130500	44.776	68250000	44.776	38125000000	44.761	17500000000000	44.776	3062500000000000	44.776	5.15625e+18	44.765	1.09375e+21	44.766	1.3125e+25	44.776	7.8125e+27	44.76	1.44043e+31	44.776	7.08008e+33
32.396	8	44.786	147000	44.796	66250000	44.796	46250000000	44.781	19625000000000	44.796	3406250000000000	44.796	6.10938e+18	44.785	4.6875e+20	44.786	1.46875e+25	44.796	9.76563e+27	44.78	1.3916e+31	44.796	7.08008e+33
32.406	5	44.806	183500	44.816	73500000	44.816	49250000000	44.801	18500000000000	44.816	3843750000000000	44.816	5.79688e+18	44.805	1.71875e+21	44.806	1.44531e+25	44.816	9.76563e+27	44.8	1.97754e+31	44.816	9.52148e+33
32.416	8	44.826	149500	44.836	82750000	44.836	51000000000	44.821	20937500000000	44.836	3312500000000000	44.836	6.03125e+18	44.825	2.34375e+21	44.826	1.76172e+25	44.836	1.75781e+28	44.82	1.36719e+31	44.836	7.56836e+33
32.426	6	44.846	172000	44.856	84500000	44.856	48625000000	44.841	20375000000000	44.856	3625000000000000	44.856	6.40625e+18	44.845	1.5625e+21	44.846	1.60156e+25	44.856	1.36719e+28	44.84	1.83105e+31	44.856	9.76563e+33
32.436	12	44.866	162000	44.876	90750000	44.876	52000000000	44.861	23562500000000	44.876	3968750000000000	44.876	6.6875e+18	44.865	1.25e+21	44.866	2.01172e+25	44.876	2.24609e+28	44.86	1.63574e+31	44.876	9.52148e+33
32.446	7	44.886	164000	44.896	88250000	44.896	51875000000	44.881	23250000000000	44.896	3750000000000000	44.896	7.5625e+18	44.885	1.09375e+21	44.886	1.90234e+25	44.896	1.17188e+28	44.88	2.14844e+31	44.896	9.0332e+33
32.456	4	44.906	198000	44.916	90750000	44.916	51750000000	44.901	24562500000000	44.916	4125000000000000	44.916	7.51563e+18	44.905	1.09375e+21	44.906	1.98438e+25	44.916	9.76563e+27	44.9	2.0752e+31	44.916	1.12305e+34
32.466	7	44.926	197000	44.936	96500000	44.936	55125000000	44.921	25312500000000	44.936	4593750000000000	44.936	7.40625e+18	44.925	2.5e+21	44.926	2.05078e+25	44.936	1.66016e+28	44.92	1.7334e+31	44.936	1.26953e+34
32.476	8	44.946	201000	44.956	92250000	44.956	61375000000	44.941	24812500000000	44.956	4156250000000000	44.956	8.26563e+18	44.945	1.25e+21	44.946	2.25391e+25	44.956	1.66016e+28	44.94	1.68457e+31	44.956	1.14746e+34
32.486	8	44.966	202000	44.976	103250000	44.976	61000000000	44.961	23750000000000	44.976	4656250000000000	44.976	7.76563e+18	44.965	6.25e+20	44.966	2.11328e+25	44.976	7.8125e+27	44.96	2.39258e+31	44.976	1.17187e+34
32.496	4	44.986	209500	44.996	100500000	44.996	59875000000	44.981	26937500000000	44.996	4968750000000000	44.996	8.5625e+18	44.985	2.34375e+21	44.986	2.24219e+25	44.996	1.17188e+28	44.98	2.12402e+31	44.996	1.53809e+34
32.506	5	45.006	237500	45.016	103500000	45.016	63125000000	45.001	25750000000000	45.016	4468750000000000	45.016	8.73438e+18	45.005	1.09375e+21	45.006	2.4375e+25	45.016	9.76563e+27	45	2.24609e+31	45.016	1.63574e+34
32.516	6	45.026	248500	45.036	121750000	45.036	68625000000	45.021	26500000000000	45.036	4781250000000000	45.036	9.07813e+18	45.025	1.875e+21	45.026	2.44531e+25	45.036	1.17188e+28	45.02	2.56348e+31	45.036	1.36719e+34
32.526	9	45.046	236000	45.056	104000000	45.056	73500000000	45.041	28875000000000	45.056	4812500000000000	45.056	8.82813e+18	45.045	1.40625e+21	45.046	2.46094e+25	45.056	9.76563e+27	45.04	2.27051e+31	45.056	1.29395e+34
32.536	8	45.066	255500	45.076	115250000	45.076	71000000000	45.061	26187500000000	45.076	5125000000000000	45.076	9.84375e+18	45.065	1.875e+21	45.066	2.52344e+25	45.076	1.07422e+28	45.06	2.44141e+31	45.076	1.14746e+34
32.546	15	45.086	270000	45.096	119000000	45.096	68625000000	45.081	29125000000000	45.096	5625000000000000	45.096	1.03906e+19	45.085	1.71875e+21	45.086	2.8125e+25	45.096	5.85938e+27	45.08	2.46582e+31	45.096	1.70898e+34
32.556	8	45.106	256500	45.116	118500000	45.116	74000000000	45.101	31812500000000	45.116	5812500000000000	45.116	1.04531e+19	45.105	1.40625e+21	45.106	2.54297e+25	45.116	6.83594e+27	45.1	2.46582e+31	45.116	1.48926e+34
32.566	8	45.126	267000	45.136	124500000	45.136	80250000000	45.121	31062500000000	45.136	6218750000000000	45.136	1.01719e+19	45.125	1.71875e+21	45.126	2.76563e+25	45.136	1.26953e+28	45.12	2.56348e+31	45.136	1.85547e+34
32.576	11	45.146	279000	45.156	127000000	45.156	81250000000	45.141	32125000000000	45.156	5687500000000000	45.156	1.00313e+19	45.145	2.34375e+21	45.146	2.83984e+25	45.156	1.66016e+28	45.14	2.92969e+31	45.156	1.68457e+34
32.586	7	45.166	300000	45.176	126250000	45.176	84500000000	45.161	35250000000000	45.176	6281250000000000	45.176	1.07031e+19	45.165	1.09375e+21	45.166	3.09766e+25	45.176	8.78906e+27	45.16	2.68555e+31	45.176	1.68457e+34
32.596	6	45.186	289000	45.196	131000000	45.196	81250000000	45.181	32875000000000	45.196	5781250000000000	45.196	1.05625e+19	45.185	1.875e+21	45.186	3.17188e+25	45.196	1.26953e+28	45.18	2.73438e+31	45.196	1.97754e+34
32.606	4	45.206	293500	45.216	138000000	45.216	88875000000	45.201	38125000000000	45.216	7718750000000000	45.216	1.11406e+19	45.205	2.5e+21	45.206	3.24609e+25	45.216	1.95313e+28	45.2	2.83203e+31	45.216	1.3916e+34
32.616	10	45.226	295000	45.236	145250000	45.236	95500000000	45.221	36312500000000	45.236	6468750000000000	45.236	1.15313e+19	45.225	2.34375e+21	45.226	3.31641e+25	45.236	1.75781e+28	45.22	3.58887e+31	45.236	1.9043e+34
32.626	10	45.246	336000	45.256	143750000	45.256	94250000000	45.241	36875000000000	45.256	6312500000000000	45.256	1.2125e+19	45.245	2.03125e+21	45.246	3.39844e+25	45.256	1.5625e+28	45.24	3.125e+31	45.256	1.46484e+34
32.636	11	45.266	330500	45.276	143750000	45.276	104250000000	45.261	38250000000000	45.276	7625000000000000	45.276	1.29375e+19	45.265	9.375e+20	45.266	3.37891e+25	45.276	8.78906e+27	45.26	3.32031e+31	45.276	1.87988e+34
32.646	8	45.286	310000	45.296	153750000	45.296	103125000000	45.281	39437500000000	45.296	7218750000000000	45.296	1.24688e+19	45.285	1.71875e+21	45.286	3.69531e+25	45.296	1.26953e+28	45.28	3.51563e+31	45.296	2.14844e+34
32.656	13	45.306	372500	45.316	154500000	45.316	97625000000	45.301	39812500000000	45.316	6843750000000000	45.316	1.24688e+19	45.305	1.71875e+21	45.306	3.71484e+25	45.316	1.17188e+28	45.3	4.02832e+31	45.316	2.0752e+34
32.666	9	45.326	359500	45.336	159250000	45.336	109000000000	45.321	42187500000000	45.336	7281250000000000	45.336	1.41719e+19	45.325	2.5e+21	45.326	3.83203e+25	45.336	1.75781e+28	45.32	3.71094e+31	45.336	2.02637e+34
32.676	16	45.346	365000	45.356	168500000	45.356	101250000000	45.341	41937500000000	45.356	8031250000000000	45.356	1.34844e+19	45.345	2.5e+21	45.346	3.78516e+25	45.356	1.17188e+28	45.34	4.19922e+31	45.356	1.7334e+34
32.686	9	45.366	395500	45.376	159250000	45.376	113625000000	45.361	42312500000000	45.376	7187500000000000	45.376	1.44219e+19	45.365	3.4375e+21	45.366	4.04688e+25	45.376	1.85547e+28	45.36	3.80859e+31	45.376	2.05078e+34
32.696	9	45.386	375000	45.396	181000000	45.396	114125000000	45.381	44375000000000	45.396	7937500000000000	45.396	1.40938e+19	45.385	2.96875e+21	45.386	3.94531e+25	45.396	1.07422e+28	45.38	4.46777e+31	45.396	2.00195e+34
32.706	10	45.406	402500	45.416	187750000	45.416	117500000000	45.401	46000000000000	45.416	8406250000000000	45.416	1.4875e+19	45.405	2.96875e+21	45.406	3.89844e+25	45.416	2.53906e+28	45.4	4.73633e+31	45.416	2.17285e+34
32.716	11	45.426	372000	45.436	176000000	45.436	123625000000	45.421	44125000000000	45.436	8062500000000000	45.436	1.42031e+19	45.425	2.96875e+21	45.426	4.46484e+25	45.436	1.75781e+28	45.42	4.10156e+31	45.436	2.6123e+34
32.726	10	45.446	407000	45.456	174000000	45.456	128625000000	45.441	45312500000000	45.456	8937500000000000	45.456	1.55781e+19	45.445	2.5e+21	45.446	4.125e+25	45.456	2.34375e+28	45.44	5.00488e+31	45.456	2.66113e+34
32.736	3	45.466	419000	45.476	185000000	45.476	133250000000	45.461	49312500000000	45.476	9593750000000000	45.476	1.61563e+19	45.465	3.90625e+21	45.466	4.37891e+25	45.476	1.75781e+28	45.46	5.7373e+31	45.476	2.29492e+34
32.746	5	45.486	430000	45.496	183250000	45.496	128375000000	45.481	52062500000000	45.496	8593750000000000	45.496	1.55781e+19	45.485	3.59375e+21	45.486	4.76563e+25	45.496	1.07422e+28	45.48	4.90723e+31	45.496	2.63672e+34
32.756	9	45.506	436500	45.516	186750000	45.516	126375000000	45.501	51875000000000	45.516	9781250000000000	45.516	1.70469e+19	45.505	3.4375e+21	45.506	4.81641e+25	45.516	2.24609e+28	45.5	4.88281e+31	45.516	2.63672e+34
32.766	7	45.526	436000	45.536	206250000	45.536	139625000000	45.521	54750000000000	45.536	9531250000000000	45.536	1.67344e+19	45.525	3.28125e+21	45.526	5.17969e+25	45.536	2.73438e+28	45.52	5.63965e+31	45.536	2.09961e+34
32.776	3	45.546	471000	45.556	217000000	45.556	153500000000	45.541	56125000000000	45.556	9968750000000000	45.556	1.73594e+19	45.545	2.5e+21	45.546	4.98047e+25	45.556	2.24609e+28	45.54	5.71289e+31	45.556	2.66113e+34
32.786	5	45.566	463000	45.576	216750000	45.576	142500000000	45.561	49375000000000	45.576	1.00625e+16	45.576	1.8125e+19	45.565	3.90625e+21	45.566	5.0625e+25	45.576	1.07422e+28	45.56	6.0791e+31	45.576	2.31934e+34
32.796	6	45.586	529000	45.596	207000000	45.596	147000000000	45.581	53187500000000	45.596	9718750000000000	45.596	1.8125e+19	45.585	4.0625e+21	45.586	5.57813e+25	45.596	1.46484e+28	45.58	5.95703e+31	45.596	2.75879e+34
32.806	9	45.606	501000	45.616	217250000	45.616	154250000000	45.601	59500000000000	45.616	1.05e+16	45.616	1.84844e+19	45.605	3.75e+21	45.606	5.39453e+25	45.616	2.05078e+28	45.6	6.25e+31	45.616	2.53906e+34
32.816	4	45.626	534500	45.636	239500000	45.636	155000000000	45.621	56812500000000	45.636	1.07188e+16	45.636	1.92031e+19	45.625	3.59375e+21	45.626	5.46094e+25	45.636	2.14844e+28	45.62	6.71387e+31	45.636	2.92969e+34
32.826	9	45.646	510000	45.656	239500000	45.656	161750000000	45.641	60500000000000	45.656	1.1375e+16	45.656	2.01406e+19	45.645	6.25e+21	45.646	5.86719e+25	45.656	2.24609e+28	45.64	7.32422e+31	45.656	3.00293e+34
32.836	3	45.666	573000	45.676	241500000	45.676	155375000000	45.661	62125000000000	45.676	1.19375e+16	45.676	2.07188e+19	45.665	6.40625e+21	45.666	5.66016e+25	45.676	3.125e+28	45.66	7.10449e+31	45.676	2.68555e+34
32.846	8	45.686	596500	45.696	255500000	45.696	169500000000	45.681	64312500000000	45.696	1.19063e+16	45.696	2.02344e+19	45.685	4.84375e+21	45.686	5.94922e+25	45.696	2.05078e+28	45.68	7.15332e+31	45.696	3.54004e+34
32.856	7	45.706	574000	45.716	255750000	45.716	167750000000	45.701	66375000000000	45.716	1.25938e+16	45.716	2.14531e+19	45.705	5.78125e+21	45.706	6.30859e+25	45.716	2.53906e+28	45.7	7.34863e+31	45.716	3.97949e+34
32.866	5	45.726	592500	45.736	264750000	45.736	179125000000	45.721	67125000000000	45.736	1.225e+16	45.736	2.12656e+19	45.725	5.46875e+21	45.726	6.08594e+25	45.736	2.24609e+28	45.72	7.69043e+31	45.736	2.85645e+34
32.876	0	45.746	642000	45.756	259250000	45.756	180750000000	45.741	68000000000000	45.756	1.25313e+16	45.756	2.11719e+19	45.745	4.21875e+21	45.746	6.77344e+25	45.756	3.125e+28	45.74	8.30078e+31	45.756	3.36914e+34
32.886	9	45.766	637000	45.776	289750000	45.776	188625000000	45.761	67750000000000	45.776	1.33125e+16	45.776	2.37188e+19	45.765	6.25e+21	45.766	7.03906e+25	45.776	3.61328e+28	45.76	8.81348e+31	45.776	3.73535e+34
32.896	9	45.786	637000	45.796	263000000	45.796	189500000000	45.781	75187500000000	45.796	1.35625e+16	45.796	2.27031e+19	45.785	4.6875e+21	45.786	6.91797e+25	45.796	2.83203e+28	45.78	7.78809e+31	45.796	4.02832e+34
32.906	5	45.806	708000	45.816	295000000	45.816	196875000000	45.801	74000000000000	45.816	1.275e+16	45.816	2.39844e+19	45.805	7.03125e+21	45.806	7.07031e+25	45.816	2.63672e+28	45.8	9.05762e+31	45.816	4.15039e+34
32.916	8	45.826	712000	45.836	316250000	45.836	211250000000	45.821	75687500000000	45.836	1.45938e+16	45.836	2.53438e+19	45.825	5.9375e+21	45.826	7.35156e+25	45.836	3.80859e+28	45.82	8.95996e+31	45.836	4.3457e+34
32.926	9	45.846	692000	45.856	323000000	45.856	219750000000	45.841	81687500000000	45.856	1.4375e+16	45.856	2.68594e+19	45.845	7.03125e+21	45.846	7.80469e+25	45.856	3.02734e+28	45.84	1.07422e+32	45.856	4.61426e+34
32.936	9	45.866	775500	45.876	320000000	45.876	226375000000	45.861	85562500000000	45.876	1.39375e+16	45.876	2.75781e+19	45.865	7.03125e+21	45.866	8.20703e+25	45.876	4.39453e+28	45.86	1.09863e+32	45.876	4.78516e+34
32.946	5	45.886	776000	45.896	346750000	45.896	242625000000	45.881	84750000000000	45.896	1.68125e+16	45.896	2.84063e+19	45.885	5.9375e+21	45.886	8.25781e+25	45.896	3.80859e+28	45.88	1.18164e+32	45.896	4.6875e+34
32.956	5	45.906	847500	45.916	366750000	45.916	245750000000	45.901	89625000000000	45.916	1.7e+16	45.916	3.04844e+19	45.905	9.21875e+21	45.906	8.55469e+25	45.916	4.39453e+28	45.9	1.12793e+32	45.916	5.24902e+34
32.966	3	45.926	842000	45.936	386500000	45.936	258625000000	45.921	95062500000000	45.936	1.79063e+16	45.936	3.14219e+19	45.925	1.125e+22	45.926	9.09375e+25	45.936	4.10156e+28	45.92	1.24268e+32	45.936	5.22461e+34
32.976	5	45.946	904000	45.956	395000000	45.956	277750000000	45.941	97937500000000	45.956	2.07188e+16	45.956	3.2375e+19	45.945	1.01563e+22	45.946	9.59375e+25	45.956	5.95703e+28	45.94	1.29395e+32	45.956	6.0791e+34
32.986	6	45.966	993000	45.976	436250000	45.976	289250000000	45.961	104188000000000	45.976	1.96875e+16	45.976	3.27344e+19	45.965	9.84375e+21	45.966	1.04531e+26	45.976	5.56641e+28	45.96	1.40625e+32	45.976	6.56738e+34
32.996	5	45.986	1045000	45.996	449750000	45.996	313375000000	45.981	111250000000000	45.996	2.22188e+16	45.996	3.72813e+19	45.985	1e+22	45.986	1.06641e+26	45.996	5.27344e+28	45.98	1.44531e+32	45.996	7.03125e+34
33.006	1	46.006	1066000	46.016	471000000	46.016	335250000000	46.001	121313000000000	46.016	2.46875e+16	46.016	3.83906e+19	46.005	1.25e+22	46.006	1.11797e+26	46.016	6.05469e+28	46	1.70898e+32	46.016	7.00684e+34
33.016	3	46.026	1139500	46.036	511500000	46.036	354375000000	46.021	130313000000000	46.036	2.50938e+16	46.036	4.39375e+19	46.025	1.07813e+22	46.026	1.19961e+26	46.036	7.03125e+28	46.02	1.78467e+32	46.036	7.83691e+34
33.026	6	46.046	1267500	46.056	557250000	46.056	382875000000	46.041	145125000000000	46.056	2.86875e+16	46.056	4.58281e+19	46.045	1.35938e+22	46.046	1.30547e+26	46.056	7.61719e+28	46.04	1.71387e+32	46.056	8.81348e+34
33.036	8	46.066	1374000	46.076	639750000	46.076	431625000000	46.061	162063000000000	46.076	3.5875e+16	46.076	5.23906e+19	46.065	1.53125e+22	46.066	1.46055e+26	46.076	8.39844e+28	46.06	2.0459e+32	46.076	1.02783e+35
33.046	5	46.086	1649500	46.096	786250000	46.096	498625000000	46.081	176438000000000	46.096	4.3e+16	46.096	5.98594e+19	46.085	1.70313e+22	46.086	1.67813e+26	46.096	8.98438e+28	46.08	2.33643e+32	46.096	1.13037e+35
33.056	3	46.106	1841500	46.116	981000000	46.116	603000000000	46.101	208000000000000	46.116	5.88125e+16	46.116	7.38281e+19	46.105	2.10938e+22	46.106	1.97109e+26	46.116	1.2207e+29	46.1	2.8418e+32	46.116	1.57227e+35
33.066	8	46.126	2351500	46.136	1257000000	46.136	759000000000	46.121	262188000000000	46.136	7.31875e+16	46.136	9.01875e+19	46.125	2.82813e+22	46.126	2.46016e+26	46.136	1.55273e+29	46.12	3.64258e+32	46.136	1.95312e+35
33.076	7	46.146	3077500	46.156	1636000000	46.156	970375000000	46.141	340250000000000	46.156	9.29062e+16	46.156	1.22125e+20	46.145	2.84375e+22	46.146	3.21523e+26	46.156	1.70898e+29	46.14	4.64111e+32	46.156	2.15332e+35
33.086	8	46.166	4028000	46.176	2017500000	46.176	1227630000000	46.161	458250000000000	46.176	1.25719e+17	46.176	1.68453e+20	46.165	3.03125e+22	46.166	3.93125e+26	46.176	2.20703e+29	46.16	5.94482e+32	46.176	2.55127e+35
33.096	1	46.186	4984500	46.196	2482250000	46.196	1455130000000	46.181	607375000000000	46.196	1.495e+17	46.196	2.28344e+20	46.185	4.45313e+22	46.186	4.675e+26	46.196	2.77344e+29	46.18	7.45605e+32	46.196	3.03711e+35
33.106	3	46.206	5622500	46.216	2815000000	46.216	1609250000000	46.201	761000000000000	46.216	1.74438e+17	46.216	2.83391e+20	46.205	5.375e+22	46.206	5.44336e+26	46.216	3.28125e+29	46.2	8.50586e+32	46.216	3.41553e+35
33.116	8	46.226	5960500	46.236	3169000000	46.236	1775750000000	46.221	899000000000000	46.236	1.92062e+17	46.236	3.12172e+20	46.225	7.10938e+22	46.226	6.0457e+26	46.236	4.52148e+29	46.22	9.23584e+32	46.236	3.92334e+35
33.126	5	46.246	6315000	46.256	3652500000	46.256	1990500000000	46.241	1011560000000000	46.256	2.155e+17	46.256	3.48188e+20	46.245	9.54688e+22	46.246	6.90313e+26	46.256	6.38672e+29	46.24	9.49219e+32	46.256	5.20264e+35
33.136	8	46.266	7551000	46.276	4366750000	46.276	2387750000000	46.261	1158060000000000	46.276	2.50938e+17	46.276	3.97828e+20	46.265	1.45313e+23	46.266	8.56328e+26	46.276	8.81836e+29	46.26	1.04761e+33	46.276	7.98584e+35
33.146	9	46.286	10546500	46.296	5934750000	46.296	3860500000000	46.281	1443560000000000	46.296	3.1275e+17	46.296	5.03906e+20	46.285	2.40625e+23	46.286	1.23875e+27	46.296	1.41211e+30	46.28	1.27637e+33	46.296	1.35596e+36
33.156	1	46.306	15680500	46.316	9916500000	46.316	7736500000000	46.301	1929940000000000	46.316	4.31e+17	46.316	7.30313e+20	46.305	5.35781e+23	46.306	2.10379e+27	46.316	1.91504e+30	46.3	1.76343e+33	46.316	3.38623e+36
33.166	1	46.326	24816500	46.336	20925300000	46.336	15123000000000	46.321	2826560000000000	46.336	7.97906e+17	46.336	1.11341e+21	46.325	7.28281e+23	46.326	3.82379e+27	46.336	2.3877e+30	46.32	2.97412e+33	46.336	7.72095e+36
33.176	8	46.346	49954500	46.356	42631300000	46.356	26113800000000	46.341	5018940000000000	46.356	1.78778e+18	46.356	2.41983e+21	46.345	8.76406e+23	46.346	7.33191e+27	46.356	2.98438e+30	46.34	7.36572e+33	46.356	1.16914e+37
33.186	8	46.366	125805000	46.376	90405500000	46.376	46574400000000	46.361	9891630000000000	46.376	3.54831e+18	46.376	5.25217e+21	46.365	9.83594e+23	46.366	1.47374e+28	46.376	3.41992e+30	46.36	2.40444e+34	46.376	1.18259e+37
33.196	8	46.386	272158000	46.396	127918000000	46.396	78192300000000	46.381	2.37435e+16	46.396	5.24284e+18	46.396	9.19006e+21	46.385	1.12844e+24	46.386	2.40244e+28	46.396	4.09082e+30	46.38	5.00168e+34	46.396	1.07273e+37
33.206	10	46.406	378060000	46.416	139316000000	46.416	96035800000000	46.401	3.69181e+16	46.416	5.99756e+18	46.416	1.13129e+22	46.405	1.34563e+24	46.406	3.04129e+28	46.416	4.44434e+30	46.4	5.95452e+34	46.416	9.29248e+36
33.216	5	46.426	360107000	46.436	115716000000	46.436	89854500000000	46.421	3.94176e+16	46.436	5.96597e+18	46.436	1.07074e+22	46.425	1.56844e+24	46.426	2.90265e+28	46.436	4.79688e+30	46.42	5.27297e+34	46.436	9.71851e+36
33.226	3	46.446	248535000	46.456	73531800000	46.456	67832900000000	46.441	3.00682e+16	46.456	4.64306e+18	46.456	7.51992e+21	46.445	1.75953e+24	46.446	2.27061e+28	46.456	5.00391e+30	46.44	3.8998e+34	46.456	9.22534e+36
33.236	8	46.466	134575000	46.476	44800800000	46.476	45363400000000	46.461	1.68219e+16	46.476	2.97581e+18	46.476	4.64523e+21	46.465	1.83625e+24	46.466	1.81362e+28	46.476	5.11035e+30	46.46	2.39546e+34	46.476	1.05815e+37
33.246	5	46.486	92724000	46.496	46258500000	46.496	34430000000000	46.481	9802690000000000	46.496	2.35022e+18	46.496	3.51316e+21	46.485	1.68859e+24	46.486	1.71013e+28	46.496	4.70313e+30	46.48	1.92466e+34	46.496	9.80811e+36
33.256	3	46.506	134506000	46.516	61077500000	46.516	40387400000000	46.501	1.16967e+16	46.516	2.59413e+18	46.516	4.39917e+21	46.505	1.11406e+24	46.506	1.85343e+28	46.516	4.44336e+30	46.5	2.68467e+34	46.516	8.60864e+36
33.266	5	46.526	182005000	46.536	67735000000	46.536	48629100000000	46.521	1.81247e+16	46.536	3.06191e+18	46.536	5.59509e+21	46.525	9.91406e+23	46.526	1.88357e+28	46.536	3.86426e+30	46.52	3.29111e+34	46.536	6.97217e+36
33.276	4	46.546	185219000	46.556	60365800000	46.556	46276000000000	46.541	1.97461e+16	46.556	3.02316e+18	46.556	5.36481e+21	46.545	9.49219e+23	46.546	1.6583e+28	46.556	3.48047e+30	46.54	2.84048e+34	46.556	6.03052e+36
33.286	7	46.566	133588000	46.576	36915000000	46.576	34240600000000	46.561	1.60327e+16	46.576	2.37747e+18	46.576	3.90056e+21	46.565	9.70938e+23	46.566	1.18194e+28	46.576	3.09766e+30	46.56	2.14773e+34	46.576	4.75146e+36
33.296	5	46.586	71373500	46.596	17263500000	46.596	20517900000000	46.581	8792560000000000	46.596	1.34872e+18	46.596	2.16155e+21	46.585	9.37031e+23	46.586	8.40805e+27	46.596	2.46484e+30	46.58	1.27788e+34	46.596	3.89478e+36
33.306	7	46.606	30142500	46.616	7265750000	46.616	10112500000000	46.601	3868250000000000	46.616	5.13125e+17	46.616	9.74953e+20	46.605	7.94062e+23	46.606	6.21637e+27	46.616	2.03711e+30	46.6	7.12915e+33	46.616	3.03027e+36
33.316	3	46.626	14416500	46.636	4038500000	46.636	4413380000000	46.621	1601190000000000	46.636	2.34344e+17	46.636	4.54828e+20	46.625	4.76875e+23	46.626	4.3457e+27	46.636	1.6084e+30	46.62	3.76709e+33	46.636	2.323e+36
33.326	7	46.646	9083000	46.656	2706750000	46.656	2649750000000	46.641	983063000000000	46.656	1.44875e+17	46.656	2.71953e+20	46.645	2.84531e+23	46.646	2.78172e+27	46.656	1.30957e+30	46.64	2.31689e+33	46.656	1.77295e+36
33.336	4	46.666	6570500	46.676	2076750000	46.676	1882500000000	46.661	681375000000000	46.676	1.08688e+17	46.676	1.94063e+20	46.665	2.0875e+23	46.666	1.63387e+27	46.676	9.69727e+29	46.66	1.62598e+33	46.676	1.32935e+36
33.346	6	46.686	5079500	46.696	1684250000	46.696	1434880000000	46.681	521875000000000	46.696	9.01875e+16	46.696	1.53e+20	46.685	1.64219e+23	46.686	8.96484e+26	46.696	6.54297e+29	46.68	1.26489e+33	46.696	9.57275e+35
33.356	3	46.706	4091000	46.716	1437500000	46.716	1172500000000	46.701	431813000000000	46.716	7.5875e+16	46.716	1.23422e+20	46.705	1.40469e+23	46.706	5.42813e+26	46.716	4.63867e+29	46.7	1.02588e+33	46.716	7.16797e+35
33.366	4	46.726	3504000	46.736	1228250000	46.736	978500000000	46.721	363188000000000	46.736	6.475e+16	46.736	1.06672e+20	46.725	1.13594e+23	46.726	4.21641e+26	46.736	3.24219e+29	46.72	8.24219e+32	46.736	5.57129e+35
33.376	4	46.746	3063000	46.756	1038000000	46.756	852625000000	46.741	303000000000000	46.756	5.96563e+16	46.756	9.01563e+19	46.745	8.40625e+22	46.746	3.45586e+26	46.756	2.29492e+29	46.74	6.75537e+32	46.756	4.10156e+35
33.386	3	46.766	2671500	46.776	962000000	46.776	766125000000	46.761	261000000000000	46.776	5.14063e+16	46.776	7.93438e+19	46.765	6.34375e+22	46.766	2.94688e+26	46.776	1.73828e+29	46.76	5.66406e+32	46.776	3.19336e+35
33.396	3	46.786	2326500	46.796	854000000	46.796	705750000000	46.781	235250000000000	46.796	5.00313e+16	46.796	7.24219e+19	46.785	4.375e+22	46.786	2.58594e+26	46.796	1.50391e+29	46.78	4.91455e+32	46.796	2.37793e+35
33.406	5	46.806	2171500	46.816	765500000	46.816	662875000000	46.801	228250000000000	46.816	4.38438e+16	46.816	6.71406e+19	46.805	3.03125e+22	46.806	2.26758e+26	46.816	1.26953e+29	46.8	4.36279e+32	46.816	1.96533e+35
33.416	7	46.826	1972500	46.836	717000000	46.836	637125000000	46.821	202250000000000	46.836	4.36875e+16	46.836	6.05625e+19	46.825	2.39063e+22	46.826	2.05313e+26	46.836	1.25977e+29	46.82	4.00635e+32	46.836	1.64063e+35
33.426	5	46.846	1815000	46.856	678500000	46.856	580750000000	46.841	187750000000000	46.856	3.79063e+16	46.856	5.75313e+19	46.845	2.32813e+22	46.846	1.87656e+26	46.856	7.42188e+28	46.84	3.78906e+32	46.856	1.39404e+35
33.436	5	46.866	1702500	46.876	607500000	46.876	546500000000	46.861	176500000000000	46.876	3.83438e+16	46.876	5.54063e+19	46.865	2.03125e+22	46.866	1.67344e+26	46.876	6.93359e+28	46.86	3.65723e+32	46.876	1.24756e+35
33.446	7	46.886	1649000	46.896	606500000	46.896	530000000000	46.881	167125000000000	46.896	3.86563e+16	46.896	5.31094e+19	46.885	1.71875e+22	46.886	1.61328e+26	46.896	7.8125e+28	46.88	3.39355e+32	46.896	1.06934e+35
33.456	4	46.906	1537000	46.916	585250000	46.916	505625000000	46.901	158625000000000	46.916	3.57813e+16	46.916	5.37188e+19	46.905	1.76563e+22	46.906	1.49102e+26	46.916	8.20313e+28	46.9	3.11523e+32	46.916	1.10596e+35
33.466	5	46.926	1534500	46.936	576750000	46.936	465875000000	46.921	155313000000000	46.936	3.34063e+16	46.936	5.20781e+19	46.925	1.53125e+22	46.926	1.52969e+26	46.936	5.46875e+28	46.92	2.92236e+32	46.936	9.69238e+34
33.476	3	46.946	1537000	46.956	597250000	46.956	449125000000	46.941	152813000000000	46.956	2.9875e+16	46.956	5.27813e+19	46.945	1.35938e+22	46.946	1.40508e+26	46.956	5.85938e+28	46.94	2.81494e+32	46.956	9.81445e+34
33.486	3	46.966	1451000	46.976	565000000	46.976	416125000000	46.961	144188000000000	46.976	3.03125e+16	46.976	5.08125e+19	46.965	1.29688e+22	46.966	1.36523e+26	46.976	4.19922e+28	46.96	2.54883e+32	46.976	8.1543e+34
33.496	6	46.986	1496500	46.996	568500000	46.996	401750000000	46.981	137688000000000	46.996	2.85e+16	46.996	5.1125e+19	46.985	1.23438e+22	46.986	1.38672e+26	46.996	6.54297e+28	46.98	2.54883e+32	46.996	8.66699e+34
33.506	7	47.006	1391000	47.016	568250000	47.016	379625000000	47.001	135813000000000	47.016	2.80313e+16	47.016	4.9625e+19	47.005	1.0625e+22	47.006	1.33398e+26	47.016	5.66406e+28	47	2.2998e+32	47.016	7.8125e+34
33.516	7	47.026	1383000	47.036	534500000	47.036	352375000000	47.021	138500000000000	47.036	2.58125e+16	47.036	4.79844e+19	47.025	1.0625e+22	47.026	1.28906e+26	47.036	5.17578e+28	47.02	2.35352e+32	47.036	7.54395e+34
33.526	2	47.046	1290500	47.056	515250000	47.056	361875000000	47.041	143063000000000	47.056	2.65e+16	47.056	4.53438e+19	47.045	1.09375e+22	47.046	1.30977e+26	47.056	5.27344e+28	47.04	2.29492e+32	47.056	7.86133e+34
33.536	0	47.066	1264000	47.076	467500000	47.076	345875000000	47.061	149000000000000	47.076	2.68438e+16	47.076	4.21094e+19	47.065	1.17188e+22	47.066	1.25039e+26	47.076	3.71094e+28	47.06	2.11182e+32	47.076	8.20313e+34
33.546	9	47.086	1237000	47.096	483500000	47.096	360375000000	47.081	157688000000000	47.096	2.70313e+16	47.096	3.94219e+19	47.085	1.04688e+22	47.086	1.17383e+26	47.096	5.07812e+28	47.08	2.26318e+32	47.096	7.95898e+34
33.556	8	47.106	1139000	47.116	466250000	47.116	374500000000	47.101	195375000000000	47.116	2.90938e+16	47.116	3.96875e+19	47.105	9.53125e+21	47.106	1.12539e+26	47.116	5.17578e+28	47.1	2.2583e+32	47.116	8.52051e+34
33.566	5	47.126	1172500	47.136	449250000	47.136	397375000000	47.121	210188000000000	47.136	3.3e+16	47.136	4.05e+19	47.125	1.125e+22	47.126	1.10664e+26	47.136	4.29688e+28	47.12	2.41455e+32	47.136	8.78906e+34
33.576	5	47.146	1187500	47.156	448750000	47.156	442375000000	47.141	247125000000000	47.156	3.36875e+16	47.156	4.27969e+19	47.145	1.03125e+22	47.146	1.0418e+26	47.156	6.34766e+28	47.14	2.60986e+32	47.156	9.66797e+34
33.586	6	47.166	1231000	47.176	503500000	47.176	499375000000	47.161	285500000000000	47.176	3.85938e+16	47.176	4.47969e+19	47.165	9.0625e+21	47.166	1.04766e+26	47.176	5.66406e+28	47.16	2.96387e+32	47.176	1.08643e+35
33.596	2	47.186	1316000	47.196	538250000	47.196	570125000000	47.181	322375000000000	47.196	4.09375e+16	47.196	5.2e+19	47.185	9.21875e+21	47.186	1.0582e+26	47.196	4.49219e+28	47.18	3.125e+32	47.196	1.14502e+35
33.606	4	47.206	1454000	47.216	614750000	47.216	630250000000	47.201	365688000000000	47.216	4.85e+16	47.216	5.59844e+19	47.205	9.21875e+21	47.206	1.16484e+26	47.216	4.78516e+28	47.2	3.49121e+32	47.216	1.25244e+35
33.616	7	47.226	1585000	47.236	733500000	47.236	698125000000	47.221	405375000000000	47.236	5.42188e+16	47.236	6.85313e+19	47.225	8.75e+21	47.226	1.27461e+26	47.236	5.17578e+28	47.22	3.76465e+32	47.236	1.37939e+35
33.626	6	47.246	1784500	47.256	845250000	47.256	793750000000	47.241	448250000000000	47.256	5.71875e+16	47.256	7.63281e+19	47.245	9.84375e+21	47.246	1.43789e+26	47.256	5.56641e+28	47.24	4.2334e+32	47.256	1.47949e+35
33.636	9	47.266	2056000	47.276	970500000	47.276	851625000000	47.261	481188000000000	47.276	6.1875e+16	47.276	8.99219e+19	47.265	1.07813e+22	47.266	1.66758e+26	47.276	5.17578e+28	47.26	4.79004e+32	47.276	1.6333e+35
33.646	4	47.286	2331000	47.296	1145750000	47.296	927750000000	47.281	511750000000000	47.296	6.80938e+16	47.296	1.01141e+20	47.285	1.25e+22	47.286	1.93086e+26	47.296	4.88281e+28	47.28	5.20996e+32	47.296	1.7334e+35
33.656	7	47.306	2591500	47.316	1316500000	47.316	1013500000000	47.301	530063000000000	47.316	7.35938e+16	47.316	1.16328e+20	47.305	1.0625e+22	47.306	2.20742e+26	47.316	5.95703e+28	47.3	5.3418e+32	47.316	1.95068e+35
33.666	13	47.326	2893000	47.336	1457750000	47.336	1072000000000	47.321	561500000000000	47.336	7.325e+16	47.336	1.26766e+20	47.325	1.20313e+22	47.326	2.56602e+26	47.336	5.66406e+28	47.32	5.73242e+32	47.336	1.88232e+35
33.676	7	47.346	3279000	47.356	1595000000	47.356	1126380000000	47.341	566875000000000	47.356	7.725e+16	47.356	1.37672e+20	47.345	1.32813e+22	47.346	2.86914e+26	47.356	5.85938e+28	47.34	6.27441e+32	47.356	2.08496e+35
33.686	4	47.366	3629000	47.376	1663500000	47.376	1137380000000	47.361	543375000000000	47.376	7.7e+16	47.376	1.45609e+20	47.365	1.03125e+22	47.366	3.25547e+26	47.376	6.44531e+28	47.36	6.14502e+32	47.376	2.19727e+35
33.696	6	47.386	3783000	47.396	1820000000	47.396	1182130000000	47.381	531813000000000	47.396	7.99688e+16	47.396	1.54531e+20	47.385	1.3125e+22	47.386	3.48047e+26	47.396	4.98047e+28	47.38	6.66016e+32	47.396	2.11426e+35
33.706	10	47.406	4094500	47.416	1899000000	47.416	1187500000000	47.401	502000000000000	47.416	8.22812e+16	47.416	1.57281e+20	47.405	1.46875e+22	47.406	3.80195e+26	47.416	6.64063e+28	47.4	6.75537e+32	47.416	2.07275e+35
33.716	12	47.426	4162500	47.436	1936250000	47.436	1162750000000	47.421	476438000000000	47.436	7.75312e+16	47.436	1.6025e+20	47.425	1.1875e+22	47.426	3.93594e+26	47.436	5.85938e+28	47.42	6.59912e+32	47.436	2.11914e+35
33.726	5	47.446	4259500	47.456	2015250000	47.456	1166880000000	47.441	429125000000000	47.456	7.65312e+16	47.456	1.58531e+20	47.445	1.32813e+22	47.446	4.21719e+26	47.456	4.58984e+28	47.44	6.78711e+32	47.456	2.13867e+35
33.736	6	47.466	4429000	47.476	1975000000	47.476	1124750000000	47.461	387688000000000	47.476	7.5125e+16	47.476	1.54328e+20	47.465	1.15625e+22	47.466	4.24727e+26	47.476	6.83594e+28	47.46	6.66016e+32	47.476	2.19727e+35
33.746	9	47.486	4323000	47.496	1919500000	47.496	1043630000000	47.481	352313000000000	47.496	6.86563e+16	47.496	1.47219e+20	47.485	1.21875e+22	47.486	4.33711e+26	47.496	5.76172e+28	47.48	6.44287e+32	47.496	2.03369e+35
33.756	7	47.506	4150500	47.516	1847000000	47.516	1017630000000	47.501	301313000000000	47.516	6.21875e+16	47.516	1.37563e+20	47.505	7.34375e+21	47.506	4.29805e+26	47.516	6.64063e+28	47.5	6.31592e+32	47.516	1.89697e+35
33.766	8	47.526	4053000	47.536	1740500000	47.536	936125000000	47.521	258750000000000	47.536	6.04375e+16	47.536	1.25188e+20	47.525	9.375e+21	47.526	4.16953e+26	47.536	5.56641e+28	47.52	5.89355e+32	47.536	1.77246e+35
33.776	8	47.546	3815500	47.556	1620750000	47.556	875500000000	47.541	214750000000000	47.556	5.34688e+16	47.556	1.16281e+20	47.545	1.125e+22	47.546	3.94492e+26	47.556	5.37109e+28	47.54	5.68359e+32	47.556	1.71387e+35
33.786	6	47.566	3528500	47.576	1476000000	47.576	771625000000	47.561	184188000000000	47.576	4.82188e+16	47.576	1.01938e+20	47.565	1e+22	47.566	3.73555e+26	47.576	5.66406e+28	47.56	5.12939e+32	47.576	1.51611e+35
33.796	6	47.586	3244500	47.596	1312250000	47.596	712625000000	47.581	149750000000000	47.596	4.35313e+16	47.596	9.07813e+19	47.585	8.125e+21	47.586	3.36953e+26	47.596	5.07812e+28	47.58	4.87305e+32	47.596	1.37451e+35
33.806	5	47.606	2914000	47.616	1148000000	47.616	616000000000	47.601	125188000000000	47.616	4.03125e+16	47.616	8.24688e+19	47.605	8.90625e+21	47.606	3.08594e+26	47.616	4.78516e+28	47.6	4.43115e+32	47.616	1.25732e+35
33.816	5	47.626	2607000	47.636	996000000	47.636	555625000000	47.621	102875000000000	47.636	3.2875e+16	47.636	6.59219e+19	47.625	7.96875e+21	47.626	2.77227e+26	47.636	4.78516e+28	47.62	4.14795e+32	47.636	1.15723e+35
33.826	10	47.646	2235500	47.656	858250000	47.656	459750000000	47.641	87625000000000	47.656	2.975e+16	47.656	5.6125e+19	47.645	7.96875e+21	47.646	2.4332e+26	47.656	4.49219e+28	47.64	3.73779e+32	47.656	1.02295e+35
33.836	7	47.666	2009500	47.676	705500000	47.676	392500000000	47.661	72937500000000	47.676	2.40313e+16	47.676	4.72813e+19	47.665	8.4375e+21	47.666	2.16836e+26	47.676	4.98047e+28	47.66	3.28125e+32	47.676	8.98438e+34
33.846	4	47.686	1664500	47.696	571000000	47.696	352000000000	47.681	65000000000000	47.696	2.09375e+16	47.696	3.85313e+19	47.685	6.09375e+21	47.686	1.75664e+26	47.696	4.78516e+28	47.68	2.73438e+32	47.696	7.32422e+34
33.856	4	47.706	1379000	47.716	489250000	47.716	286625000000	47.701	57687500000000	47.716	1.7875e+16	47.716	3.3e+19	47.705	5.9375e+21	47.706	1.50117e+26	47.716	3.80859e+28	47.7	2.51221e+32	47.716	6.90918e+34
33.866	9	47.726	1168500	47.736	387000000	47.736	244375000000	47.721	57625000000000	47.736	1.52188e+16	47.736	2.70313e+19	47.725	4.375e+21	47.726	1.27813e+26	47.736	3.90625e+28	47.72	2.17529e+32	47.736	6.66504e+34
33.876	8	47.746	1002500	47.756	318000000	47.756	211875000000	47.741	50562500000000	47.756	1.26875e+16	47.756	2.19375e+19	47.745	6.09375e+21	47.746	1.02773e+26	47.756	3.32031e+28	47.74	1.85791e+32	47.756	5.10254e+34
33.886	10	47.766	828000	47.776	246750000	47.776	164000000000	47.761	49500000000000	47.776	1.16875e+16	47.776	1.95938e+19	47.765	5.9375e+21	47.766	8.54297e+25	47.776	2.44141e+28	47.76	1.60156e+32	47.776	4.46777e+34
33.896	10	47.786	673500	47.796	209750000	47.796	136750000000	47.781	49937500000000	47.796	9625000000000000	47.796	1.69063e+19	47.785	5.625e+21	47.786	6.50391e+25	47.796	2.53906e+28	47.78	1.25977e+32	47.796	4.29688e+34
33.906	8	47.806	549000	47.816	160250000	47.816	118500000000	47.801	45562500000000	47.816	8062500000000000	47.816	1.35781e+19	47.805	3.75e+21	47.806	5.42188e+25	47.816	2.24609e+28	47.8	1.2207e+32	47.816	3.83301e+34
33.916	7	47.826	474000	47.836	137500000	47.836	114375000000	47.821	42562500000000	47.836	7593750000000000	47.836	1.23438e+19	47.825	4.375e+21	47.826	4.38672e+25	47.836	2.14844e+28	47.82	9.96094e+31	47.836	3.36914e+34
33.926	9	47.846	374000	47.856	117500000	47.856	101250000000	47.841	42437500000000	47.856	7343750000000000	47.856	1.05313e+19	47.845	3.90625e+21	47.846	3.72656e+25	47.856	2.63672e+28	47.84	8.44727e+31	47.856	3.00293e+34
33.936	5	47.866	349000	47.876	96250000	47.876	84875000000	47.861	38937500000000	47.876	6156250000000000	47.876	9.8125e+18	47.865	3.28125e+21	47.866	3.40625e+25	47.876	1.75781e+28	47.86	7.78809e+31	47.876	1.95313e+34
33.946	3	47.886	298500	47.896	95250000	47.896	84625000000	47.881	35000000000000	47.896	5656250000000000	47.896	8.98438e+18	47.885	2.65625e+21	47.886	2.82813e+25	47.896	1.75781e+28	47.88	6.98242e+31	47.896	2.34375e+34
33.956	11	47.906	268500	47.916	81000000	47.916	72500000000	47.901	32812500000000	47.916	6343750000000000	47.916	8.5e+18	47.905	2.65625e+21	47.906	2.56641e+25	47.916	1.46484e+28	47.9	6.34766e+31	47.916	2.31934e+34
33.966	10	47.926	239000	47.936	76250000	47.936	72750000000	47.921	30000000000000	47.936	5375000000000000	47.936	7.875e+18	47.925	2.5e+21	47.926	2.47266e+25	47.936	9.76563e+27	47.92	5.56641e+31	47.936	2.14844e+34
33.976	8	47.946	209000	47.956	69250000	47.956	67125000000	47.941	25437500000000	47.956	6000000000000000	47.956	6.73438e+18	47.945	2.34375e+21	47.946	2.26953e+25	47.956	1.75781e+28	47.94	4.5166e+31	47.956	1.29395e+34
33.986	3	47.966	187000	47.976	62500000	47.976	63875000000	47.961	24000000000000	47.976	4625000000000000	47.976	6.71875e+18	47.965	1.40625e+21	47.966	2.02344e+25	47.976	1.46484e+28	47.96	4.49219e+31	47.976	1.75781e+34
33.996	15	47.986	161000	47.996	67250000	47.996	58625000000	47.981	22062500000000	47.996	4656250000000000	47.996	6.23438e+18	47.985	3.59375e+21	47.986	1.94141e+25	47.996	1.17188e+28	47.98	4.32129e+31	47.996	1.34277e+34
34.006	13	48.006	151500	48.016	57250000	48.016	50000000000	48.001	22062500000000	48.016	4312500000000000	48.016	5.125e+18	48.005	2.96875e+21	48.006	2.04688e+25	48.016	2.05078e+28	48	4.07715e+31	48.016	1.75781e+34
34.016	9	48.026	145500	48.036	65750000	48.036	57250000000	48.021	19687500000000	48.036	3343750000000000	48.036	5.32813e+18	48.025	2.5e+21	48.026	1.61719e+25	48.036	1.5625e+28	48.02	3.58887e+31	48.036	1.19629e+34
34.026	8	48.046	140000	48.056	57000000	48.056	45375000000	48.041	17812500000000	48.056	3781250000000000	48.056	4.8125e+18	48.045	9.375e+20	48.046	1.54688e+25	48.056	7.8125e+27	48.04	3.32031e+31	48.056	1.36719e+34
34.036	8	48.066	138000	48.076	56000000	48.076	46250000000	48.061	17562500000000	48.076	3375000000000000	48.076	4.39063e+18	48.065	2.03125e+21	48.066	1.45313e+25	48.076	1.5625e+28	48.06	3.95508e+31	48.076	1.02539e+34
34.046	14	48.086	145500	48.096	52000000	48.096	39125000000	48.081	17812500000000	48.096	3250000000000000	48.096	4.60938e+18	48.085	1.5625e+21	48.086	1.48047e+25	48.096	7.8125e+27	48.08	2.14844e+31	48.096	1.17187e+34
34.056	14	48.106	134000	48.116	48000000	48.116	41125000000	48.101	16125000000000	48.116	3062500000000000	48.116	4.20313e+18	48.105	1.40625e+21	48.106	1.32812e+25	48.116	6.83594e+27	48.1	3.05176e+31	48.116	1.07422e+34
34.066	12	48.126	136000	48.136	47500000	48.136	34625000000	48.121	14562500000000	48.136	2375000000000000	48.136	3.9375e+18	48.125	1.09375e+21	48.126	1.21484e+25	48.136	1.17188e+28	48.12	2.66113e+31	48.136	9.27734e+33
34.076	3	48.146	127000	48.156	51250000	48.156	33875000000	48.141	13937500000000	48.156	2468750000000000	48.156	4.10938e+18	48.145	1.09375e+21	48.146	1.33203e+25	48.156	4.88281e+27	48.14	2.22168e+31	48.156	9.52148e+33
34.086	5	48.166	109500	48.176	41750000	48.176	32500000000	48.161	14000000000000	48.176	2250000000000000	48.176	4.25e+18	48.165	2.5e+21	48.166	1.10938e+25	48.176	8.78906e+27	48.16	2.90527e+31	48.176	9.76563e+33
34.096	4	48.186	117500	48.196	44500000	48.196	31375000000	48.181	11875000000000	48.196	3093750000000000	48.196	3.82813e+18	48.185	1.40625e+21	48.186	1.1875e+25	48.196	4.88281e+27	48.18	2.0752e+31	48.196	7.56836e+33
34.106	6	48.206	121500	48.216	40000000	48.216	32375000000	48.201	12187500000000	48.216	2406250000000000	48.216	4.07813e+18	48.205	7.8125e+20	48.206	1.10547e+25	48.216	3.90625e+27	48.2	2.56348e+31	48.216	7.56836e+33
34.116	8	48.226	100000	48.236	34500000	48.236	31875000000	48.221	12250000000000	48.236	2156250000000000	48.236	3.70313e+18	48.225	1.71875e+21	48.226	1.14844e+25	48.236	7.8125e+27	48.22	1.87988e+31	48.236	7.08008e+33
34.126	10	48.246	102500	48.256	37250000	48.256	28500000000	48.241	12562500000000	48.256	2468750000000000	48.256	3.5625e+18	48.245	1.875e+21	48.246	1.04297e+25	48.256	8.78906e+27	48.24	1.70898e+31	48.256	7.08008e+33
34.136	6	48.266	108000	48.276	32500000	48.276	31750000000	48.261	8812500000000	48.276	2343750000000000	48.276	3.20313e+18	48.265	7.8125e+20	48.266	9.76563e+24	48.276	3.90625e+27	48.26	2.51465e+31	48.276	9.0332e+33
34.146	4	48.286	96500	48.296	34750000	48.296	29375000000	48.281	10000000000000	48.296	2000000000000000	48.296	2.85938e+18	48.285	7.8125e+20	48.286	9.64844e+24	48.296	7.8125e+27	48.28	1.63574e+31	48.296	6.5918e+33
34.156	6	48.306	82000	48.316	35500000	48.316	31375000000	48.301	8500000000000	48.316	2093750000000000	48.316	3.03125e+18	48.305	1.71875e+21	48.306	9.33594e+24	48.316	1.36719e+28	48.3	1.83105e+31	48.316	7.56836e+33
34.166	10	48.326	83000	48.336	35500000	48.336	29875000000	48.321	9625000000000	48.336	2531250000000000	48.336	3.04688e+18	48.325	1.25e+21	48.326	9.45313e+24	48.336	6.83594e+27	48.32	1.92871e+31	48.336	6.34766e+33
34.176	11	48.346	83500	48.356	30500000	48.356	28500000000	48.341	9125000000000	48.356	2125000000000000	48.356	2.53125e+18	48.345	1.25e+21	48.346	8.39844e+24	48.356	3.90625e+27	48.34	1.48926e+31	48.356	5.12695e+33
34.186	6	48.366	66500	48.376	30500000	48.376	27500000000	48.361	8312500000000	48.376	1906250000000000	48.376	2.46875e+18	48.365	7.8125e+20	48.366	7.42188e+24	48.376	3.90625e+27	48.36	1.36719e+31	48.376	5.85937e+33
34.196	18	48.386	70000	48.396	30000000	48.396	23125000000	48.381	7500000000000	48.396	1531250000000000	48.396	2.39063e+18	48.385	6.25e+20	48.386	7.65625e+24	48.396	9.76563e+26	48.38	1.44043e+31	48.396	5.12695e+33
34.206	7	48.406	72500	48.416	29500000	48.416	25375000000	48.401	8125000000000	48.416	1500000000000000	48.416	2.25e+18	48.405	9.375e+20	48.406	6.95313e+24	48.416	9.76563e+26	48.4	1.7334e+31	48.416	4.39453e+33
34.216	4	48.426	68000	48.436	25500000	48.436	22250000000	48.421	7562500000000	48.436	1437500000000000	48.436	2e+18	48.425	1.25e+21	48.426	6.71875e+24	48.436	6.83594e+27	48.42	1.51367e+31	48.436	6.5918e+33
34.226	6	48.446	90500	48.456	25000000	48.456	21125000000	48.441	8500000000000	48.456	1437500000000000	48.456	2.29688e+18	48.445	3.125e+20	48.446	7.77344e+24	48.456	4.88281e+27	48.44	1.66016e+31	48.456	4.15039e+33
34.236	8	48.466	77500	48.476	23500000	48.476	20500000000	48.461	6500000000000	48.476	1218750000000000	48.476	2.53125e+18	48.465	3.125e+20	48.466	7.10938e+24	48.476	1.95313e+27	48.46	1.44043e+31	48.476	3.90625e+33
34.246	5	48.486	66500	48.496	23000000	48.496	19000000000	48.481	6562500000000	48.496	1343750000000000	48.496	2.1875e+18	48.485	7.8125e+20	48.486	6.52344e+24	48.496	1.95313e+27	48.48	1.29395e+31	48.496	3.41797e+33
34.256	8	48.506	75000	48.516	22750000	48.516	18625000000	48.501	6125000000000	48.516	1093750000000000	48.516	1.90625e+18	48.505	6.25e+20	48.506	5.54688e+24	48.516	1.95313e+27	48.5	1.48926e+31	48.516	3.66211e+33
34.266	5	48.526	63000	48.536	29500000	48.536	17875000000	48.521	5125000000000	48.536	1093750000000000	48.536	1.90625e+18	48.525	4.6875e+20	48.526	6.32813e+24	48.536	9.76563e+26	48.52	1.36719e+31	48.536	3.41797e+33
34.276	9	48.546	64000	48.556	21250000	48.556	16625000000	48.541	6250000000000	48.556	1343750000000000	48.556	1.71875e+18	48.545	9.375e+20	48.546	5.66406e+24	48.556	3.90625e+27	48.54	8.78906e+30	48.556	3.41797e+33
34.286	8	48.566	53000	48.576	21000000	48.576	14875000000	48.561	6312500000000	48.576	1000000000000000	48.576	1.625e+18	48.565	1.25e+21	48.566	5.58594e+24	48.576	4.88281e+27	48.56	1.19629e+31	48.576	6.5918e+33
34.296	17	48.586	48500	48.596	22750000	48.596	18125000000	48.581	7000000000000	48.596	1062500000000000	48.596	1.76563e+18	48.585	9.375e+20	48.586	5.19531e+24	48.596	2.92969e+27	48.58	1.26953e+31	48.596	2.92969e+33
34.306	7	48.606	56500	48.616	20000000	48.616	15875000000	48.601	5500000000000	48.616	1343750000000000	48.616	1.82813e+18	48.605	9.375e+20	48.606	4.80469e+24	48.616	9.76563e+27	48.6	8.78906e+30	48.616	5.12695e+33
34.316	4	48.626	48500	48.636	24250000	48.636	13000000000	48.621	5000000000000	48.636	1125000000000000	48.636	1.51563e+18	48.625	9.375e+20	48.626	5.70313e+24	48.636	5.85938e+27	48.62	1.09863e+31	48.636	3.17383e+33
34.326	10	48.646	52000	48.656	21750000	48.656	13500000000	48.641	5187500000000	48.656	1218750000000000	48.656	1.64063e+18	48.645	9.375e+20	48.646	4.29688e+24	48.656	4.88281e+27	48.64	9.27734e+30	48.656	3.41797e+33
34.336	5	48.666	45500	48.676	12250000	48.676	15000000000	48.661	5437500000000	48.676	1406250000000000	48.676	1.59375e+18	48.665	0	48.666	5e+24	48.676	8.78906e+27	48.66	1.29395e+31	48.676	2.44141e+33
34.346	1	48.686	46500	48.696	18500000	48.696	15750000000	48.681	7000000000000	48.696	1031250000000000	48.696	1.3125e+18	48.685	0	48.686	5.07813e+24	48.696	4.88281e+27	48.68	8.78906e+30	48.696	3.90625e+33
34.356	6	48.706	42500	48.716	14000000	48.716	12125000000	48.701	4750000000000	48.716	968750000000000	48.716	1.21875e+18	48.705	7.8125e+20	48.706	4.84375e+24	48.716	9.76563e+26	48.7	9.76563e+30	48.716	5.12695e+33
34.366	3	48.726	40500	48.736	17750000	48.736	13375000000	48.721	4812500000000	48.736	937500000000000	48.736	1.25e+18	48.725	4.6875e+20	48.726	4.41406e+24	48.736	8.78906e+27	48.72	6.5918e+30	48.736	4.63867e+33
34.376	7	48.746	38000	48.756	16500000	48.756	15125000000	48.741	4562500000000	48.756	906250000000000	48.756	1.21875e+18	48.745	0	48.746	4.0625e+24	48.756	0	48.74	1.07422e+31	48.756	1.95313e+33
34.386	7	48.766	44500	48.776	19500000	48.776	12125000000	48.761	4187500000000	48.776	562500000000000	48.776	1.14063e+18	48.765	1.5625e+20	48.766	3.94531e+24	48.776	2.92969e+27	48.76	1.09863e+31	48.776	3.90625e+33
34.396	9	48.786	40500	48.796	15750000	48.796	11500000000	48.781	4125000000000	48.796	781250000000000	48.796	1.01563e+18	48.785	4.6875e+20	48.786	4.02344e+24	48.796	1.95313e+27	48.78	9.0332e+30	48.796	4.15039e+33
34.406	5	48.806	43000	48.816	12750000	48.816	11125000000	48.801	3812500000000	48.816	781250000000000	48.816	1.03125e+18	48.805	6.25e+20	48.806	4.45313e+24	48.816	4.88281e+27	48.8	8.30078e+30	48.816	2.19727e+33
34.416	6	48.826	45000	48.836	15750000	48.836	11250000000	48.821	3750000000000	48.836	875000000000000	48.836	1.3125e+18	48.825	1.5625e+20	48.826	3.82813e+24	48.836	1.95313e+27	48.82	7.8125e+30	48.836	2.44141e+33
34.426	3	48.846	39000	48.856	15500000	48.856	10250000000	48.841	3062500000000	48.856	843750000000000	48.856	1.125e+18	48.845	4.6875e+20	48.846	3.86719e+24	48.856	1.95313e+27	48.84	5.12695e+30	48.856	3.41797e+33
34.436	6	48.866	37000	48.876	13500000	48.876	10375000000	48.861	4750000000000	48.876	718750000000000	48.876	7.96875e+17	48.865	3.125e+20	48.866	3.71094e+24	48.876	2.92969e+27	48.86	5.61523e+30	48.876	2.92969e+33
34.446	4	48.886	37000	48.896	13750000	48.896	8500000000	48.881	3437500000000	48.896	593750000000000	48.896	1e+18	48.885	1.5625e+20	48.886	3.78906e+24	48.896	1.95313e+27	48.88	7.8125e+30	48.896	2.44141e+33
34.456	7	48.906	32500	48.916	13500000	48.916	7625000000	48.901	3500000000000	48.916	593750000000000	48.916	1e+18	48.905	0	48.906	3.75e+24	48.916	1.95313e+27	48.9	6.10352e+30	48.916	3.90625e+33
34.466	10	48.926	33500	48.936	14500000	48.936	10375000000	48.921	3562500000000	48.936	625000000000000	48.936	7.96875e+17	48.925	7.8125e+20	48.926	3.55469e+24	48.936	1.95313e+27	48.92	7.32422e+30	48.936	2.92969e+33
34.476	5	48.946	34500	48.956	15250000	48.956	10500000000	48.941	3250000000000	48.956	406250000000000	48.956	9.53125e+17	48.945	1.5625e+20	48.946	3.20313e+24	48.956	2.92969e+27	48.94	4.88281e+30	48.956	1.95313e+33
34.486	3	48.966	29500	48.976	11250000	48.976	8875000000	48.961	3937500000000	48.976	562500000000000	48.976	1e+18	48.965	1.5625e+20	48.966	3.125e+24	48.976	3.90625e+27	48.96	5.61523e+30	48.976	2.19727e+33
34.496	2	48.986	26500	48.996	10750000	48.996	10250000000	48.981	3500000000000	48.996	718750000000000	48.996	7.03125e+17	48.985	3.125e+20	48.986	3.4375e+24	48.996	2.92969e+27	48.98	7.56836e+30	48.996	3.41797e+33
34.506	1	49.006	28500	49.016	12250000	49.016	10250000000	49.001	2312500000000	49.016	593750000000000	49.016	9.53125e+17	49.005	7.8125e+20	49.006	3.04688e+24	49.016	2.92969e+27	49	6.5918e+30	49.016	1.46484e+33
34.516	8	49.026	30000	49.036	12500000	49.036	8375000000	49.021	3187500000000	49.036	531250000000000	49.036	9.53125e+17	49.025	4.6875e+20	49.026	3.00781e+24	49.036	0	49.02	5.37109e+30	49.036	2.68555e+33
34.526	10	49.046	32500	49.056	9250000	49.056	7750000000	49.041	2875000000000	49.056	593750000000000	49.056	1.07813e+18	49.045	4.6875e+20	49.046	2.96875e+24	49.056	0	49.04	5.61523e+30	49.056	4.39453e+33
34.536	3	49.066	30500	49.076	12500000	49.076	7875000000	49.061	2687500000000	49.076	468750000000000	49.076	8.125e+17	49.065	3.125e+20	49.066	3.20313e+24	49.076	2.92969e+27	49.06	5.37109e+30	49.076	4.15039e+33
34.546	4	49.086	24000	49.096	8250000	49.096	7250000000	49.081	3125000000000	49.096	625000000000000	49.096	7.96875e+17	49.085	3.125e+20	49.086	2.57813e+24	49.096	9.76563e+26	49.08	3.41797e+30	49.096	2.92969e+33
34.556	7	49.106	23500	49.116	12000000	49.116	9000000000	49.101	2625000000000	49.116	593750000000000	49.116	9.53125e+17	49.105	3.125e+20	49.106	2.89063e+24	49.116	1.95313e+27	49.1	6.34766e+30	49.116	1.95313e+33
34.566	6	49.126	30500	49.136	11000000	49.136	8125000000	49.121	3312500000000	49.136	562500000000000	49.136	8.28125e+17	49.125	4.6875e+20	49.126	2.92969e+24	49.136	9.76563e+26	49.12	5.12695e+30	49.136	2.92969e+33
34.576	4	49.146	25000	49.156	11250000	49.156	7500000000	49.141	2687500000000	49.156	531250000000000	49.156	5.3125e+17	49.145	4.6875e+20	49.146	2.1875e+24	49.156	9.76563e+26	49.14	6.10352e+30	49.156	4.15039e+33
34.586	4	49.166	19500	49.176	10250000	49.176	8375000000	49.161	2562500000000	49.176	656250000000000	49.176	7.96875e+17	49.165	1.5625e+20	49.166	2.42188e+24	49.176	4.88281e+27	49.16	4.15039e+30	49.176	1.95313e+33
34.596	6	49.186	22500	49.196	12000000	49.196	8250000000	49.181	2937500000000	49.196	812500000000000	49.196	6.40625e+17	49.185	1.5625e+20	49.186	2.85156e+24	49.196	0	49.18	6.5918e+30	49.196	2.68555e+33
34.606	0	49.206	25000	49.216	11000000	49.216	6500000000	49.201	2750000000000	49.216	562500000000000	49.216	5.625e+17	49.205	4.6875e+20	49.206	2.5e+24	49.216	1.95313e+27	49.2	7.32422e+30	49.216	1.70898e+33
34.616	1	49.226	21500	49.236	9750000	49.236	6000000000	49.221	2875000000000	49.236	625000000000000	49.236	4.84375e+17	49.225	0	49.226	2.77344e+24	49.236	0	49.22	4.15039e+30	49.236	2.68555e+33
34.626	4	49.246	22000	49.256	8500000	49.256	7625000000	49.241	2125000000000	49.256	656250000000000	49.256	8.125e+17	49.245	1.5625e+20	49.246	2.22656e+24	49.256	0	49.24	4.63867e+30	49.256	4.88281e+32
34.636	5	49.266	20000	49.276	12000000	49.276	7750000000	49.261	2062500000000	49.276	531250000000000	49.276	7.34375e+17	49.265	6.25e+20	49.266	2.34375e+24	49.276	1.95313e+27	49.26	4.15039e+30	49.276	1.2207e+33
34.646	3	49.286	21000	49.296	5250000	49.296	6750000000	49.281	2187500000000	49.296	500000000000000	49.296	5e+17	49.285	9.375e+20	49.286	2.53906e+24	49.296	3.90625e+27	49.28	3.17383e+30	49.296	1.2207e+33
34.656	5	49.306	19000	49.316	9000000	49.316	7750000000	49.301	2375000000000	49.316	406250000000000	49.316	7.03125e+17	49.305	3.125e+20	49.306	2.22656e+24	49.316	2.92969e+27	49.3	5.12695e+30	49.316	1.95313e+33
34.666	2	49.326	23000	49.336	8500000	49.336	4750000000	49.321	1562500000000	49.336	437500000000000	49.336	6.5625e+17	49.325	1.5625e+20	49.326	1.52344e+24	49.336	9.76563e+26	49.32	4.88281e+30	49.336	1.70898e+33
34.676	3	49.346	22500	49.356	6250000	49.356	4000000000	49.341	1875000000000	49.356	531250000000000	49.356	7.8125e+17	49.345	0	49.346	1.48438e+24	49.356	3.90625e+27	49.34	4.63867e+30	49.356	2.19727e+33
34.686	4	49.366	27000	49.376	7750000	49.376	6750000000	49.361	2000000000000	49.376	531250000000000	49.376	5.3125e+17	49.365	1.5625e+20	49.366	1.95313e+24	49.376	1.95313e+27	49.36	5.37109e+30	49.376	2.44141e+33
34.696	6	49.386	18500	49.396	6250000	49.396	5750000000	49.381	2187500000000	49.396	562500000000000	49.396	6.875e+17	49.385	4.6875e+20	49.386	1.75781e+24	49.396	1.95313e+27	49.38	4.39453e+30	49.396	1.70898e+33
34.706	2	49.406	20000	49.416	8000000	49.416	4500000000	49.401	2187500000000	49.416	437500000000000	49.416	6.09375e+17	49.405	6.25e+20	49.406	1.83594e+24	49.416	0	49.4	2.19727e+30	49.416	2.44141e+33
34.716	1	49.426	23000	49.436	8500000	49.436	5500000000	49.421	2562500000000	49.436	406250000000000	49.436	5e+17	49.425	0	49.426	1.83594e+24	49.436	0	49.42	4.39453e+30	49.436	1.46484e+33
34.726	5	49.446	20500	49.456	7000000	49.456	5000000000	49.441	1812500000000	49.456	437500000000000	49.456	5.15625e+17	49.445	4.6875e+20	49.446	1.60156e+24	49.456	9.76563e+26	49.44	5.37109e+30	49.456	7.32422e+32
34.736	3	49.466	22500	49.476	5500000	49.476	6000000000	49.461	1937500000000	49.476	593750000000000	49.476	7.65625e+17	49.465	1.5625e+20	49.466	1.44531e+24	49.476	4.88281e+27	49.46	5.12695e+30	49.476	9.76563e+32
34.746	4	49.486	21500	49.496	5750000	49.496	6250000000	49.481	1812500000000	49.496	250000000000000	49.496	6.25e+17	49.485	0	49.486	1.91406e+24	49.496	1.95313e+27	49.48	4.63867e+30	49.496	9.76563e+32
34.756	2	49.506	17500	49.516	6250000	49.516	4750000000	49.501	1125000000000	49.516	187500000000000	49.516	5.3125e+17	49.505	3.125e+20	49.506	1.99219e+24	49.516	9.76563e+26	49.5	3.90625e+30	49.516	2.44141e+33
34.766	10	49.526	15500	49.536	7000000	49.536	4750000000	49.521	2312500000000	49.536	343750000000000	49.536	5.3125e+17	49.525	1.5625e+20	49.526	1.71875e+24	49.536	2.92969e+27	49.52	3.90625e+30	49.536	2.92969e+33
34.776	3	49.546	17500	49.556	5250000	49.556	5875000000	49.541	2000000000000	49.556	343750000000000	49.556	6.875e+17	49.545	3.125e+20	49.546	2.07031e+24	49.556	2.92969e+27	49.54	2.19727e+30	49.556	9.76563e+32
34.786	6	49.566	11000	49.576	6250000	49.576	4750000000	49.561	1125000000000	49.576	312500000000000	49.576	5.46875e+17	49.565	9.375e+20	49.566	1.91406e+24	49.576	9.76563e+26	49.56	4.63867e+30	49.576	7.32422e+32
34.796	6	49.586	14500	49.596	7250000	49.596	5750000000	49.581	2000000000000	49.596	375000000000000	49.596	5.3125e+17	49.585	1.5625e+20	49.586	1.48438e+24	49.596	1.95313e+27	49.58	3.66211e+30	49.596	1.95313e+33
34.806	0	49.606	14000	49.616	8500000	49.616	4750000000	49.601	1562500000000	49.616	156250000000000	49.616	5.3125e+17	49.605	4.6875e+20	49.606	1.32813e+24	49.616	0	49.6	2.92969e+30	49.616	1.2207e+33
34.816	1	49.626	17000	49.636	6000000	49.636	4375000000	49.621	2375000000000	49.636	406250000000000	49.636	5.3125e+17	49.625	1.5625e+20	49.626	1.60156e+24	49.636	1.95313e+27	49.62	2.44141e+30	49.636	1.95313e+33
34.826	2	49.646	19500	49.656	7250000	49.656	4875000000	49.641	1437500000000	49.656	468750000000000	49.656	3.75e+17	49.645	3.125e+20	49.646	1.64063e+24	49.656	9.76563e+26	49.64	3.41797e+30	49.656	1.2207e+33
34.836	4	49.666	14000	49.676	6000000	49.676	3625000000	49.661	2062500000000	49.676	343750000000000	49.676	4.84375e+17	49.665	7.8125e+20	49.666	2.07031e+24	49.676	3.90625e+27	49.66	2.92969e+30	49.676	2.68555e+33
34.846	3	49.686	17500	49.696	5000000	49.696	3750000000	49.681	1437500000000	49.696	343750000000000	49.696	5.625e+17	49.685	1.5625e+20	49.686	1.40625e+24	49.696	0	49.68	3.66211e+30	49.696	1.46484e+33
34.856	4	49.706	14000	49.716	4750000	49.716	4625000000	49.701	2187500000000	49.716	281250000000000	49.716	5.15625e+17	49.705	1.5625e+20	49.706	1.64063e+24	49.716	2.92969e+27	49.7	3.41797e+30	49.716	1.46484e+33
34.866	0	49.726	13000	49.736	6750000	49.736	5000000000	49.721	2125000000000	49.736	468750000000000	49.736	3.59375e+17	49.725	1.5625e+20	49.726	1.64063e+24	49.736	1.95313e+27	49.72	2.92969e+30	49.736	1.2207e+33
34.876	2	49.746	17500	49.756	5500000	49.756	6625000000	49.741	1625000000000	49.756	250000000000000	49.756	5.15625e+17	49.745	0	49.746	1.28906e+24	49.756	1.95313e+27	49.74	3.41797e+30	49.756	9.76563e+32
34.886	3	49.766	17500	49.776	3750000	49.776	4000000000	49.761	1187500000000	49.776	125000000000000	49.776	4.375e+17	49.765	3.125e+20	49.766	1.25e+24	49.776	0	49.76	4.39453e+30	49.776	1.2207e+33
34.896	5	49.786	15500	49.796	4750000	49.796	3875000000	49.781	1437500000000	49.796	468750000000000	49.796	3.90625e+17	49.785	1.5625e+20	49.786	1.44531e+24	49.796	1.95313e+27	49.78	1.95313e+30	49.796	1.95313e+33
34.906	9	49.806	18000	49.816	4500000	49.816	3625000000	49.801	1312500000000	49.816	437500000000000	49.816	4.53125e+17	49.805	0	49.806	1.71875e+24	49.816	9.76563e+26	49.8	3.17383e+30	49.816	1.95313e+33
34.916	2	49.826	15000	49.836	5000000	49.836	4125000000	49.821	1312500000000	49.836	156250000000000	49.836	5e+17	49.825	0	49.826	1.48438e+24	49.836	1.95313e+27	49.82	1.95313e+30	49.836	2.44141e+33
34.926	4	49.846	19500	49.856	6250000	49.856	3750000000	49.841	1625000000000	49.856	343750000000000	49.856	4.21875e+17	49.845	3.125e+20	49.846	1.25e+24	49.856	1.95313e+27	49.84	2.19727e+30	49.856	1.95313e+33
34.936	5	49.866	15000	49.876	6000000	49.876	4250000000	49.861	1500000000000	49.876	281250000000000	49.876	5.46875e+17	49.865	6.25e+20	49.866	1.40625e+24	49.876	0	49.86	3.90625e+30	49.876	2.19727e+33
34.946	5	49.886	8500	49.896	5250000	49.896	4875000000	49.881	1187500000000	49.896	406250000000000	49.896	3.75e+17	49.885	1.5625e+20	49.886	1.25e+24	49.896	1.95313e+27	49.88	3.17383e+30	49.896	1.70898e+33
34.956	4	49.906	14500	49.916	7000000	49.916	4625000000	49.901	812500000000	49.916	281250000000000	49.916	4.53125e+17	49.905	0	49.906	1.64063e+24	49.916	9.76563e+26	49.9	1.46484e+30	49.916	2.19727e+33
34.966	0	49.926	13000	49.936	4750000	49.936	3875000000	49.921	1000000000000	49.936	218750000000000	49.936	4.21875e+17	49.925	3.125e+20	49.926	9.375e+23	49.936	3.90625e+27	49.92	2.19727e+30	49.936	2.44141e+32
34.976	5	49.946	12500	49.956	6500000	49.956	4500000000	49.941	1500000000000	49.956	250000000000000	49.956	3.75e+17	49.945	6.25e+20	49.946	1.48438e+24	49.956	0	49.94	3.17383e+30	49.956	1.2207e+33
34.986	4	49.966	10500	49.976	6750000	49.976	5375000000	49.961	1312500000000	49.976	312500000000000	49.976	5.3125e+17	49.965	6.25e+20	49.966	1.40625e+24	49.976	0	49.96	2.92969e+30	49.976	0
34.996	6	49.986	11000	49.996	3750000	49.996	4750000000	49.981	1500000000000	49.996	406250000000000	49.996	4.375e+17	49.985	1.5625e+20	49.986	1.21094e+24	49.996	5.85938e+27	49.98	3.41797e+30	49.996	7.32422e+32
35.006	4																			50	4.63867e+30
35.016	3
35.026	7
35.036	4
35.046	3
35.056	6
35.066	6
35.076	2
35.086	4
35.096	2
35.106	3
35.116	3
35.126	1
35.136	2
35.146	7
35.156	5
35.166	1
35.176	2
35.186	4
35.196	1
35.206	5
35.216	2
35.226	6
35.236	3
35.246	1
35.256	5
35.266	1
35.276	2
35.286	1
35.296	1
35.306	3
35.316	2
35.326	3
35.336	5
35.346	6
35.356	3
35.366	5
35.376	5
35.386	3
35.396	5
35.406	4
35.416	3
35.426	1
35.436	1
35.446	5
35.456	2
35.466	3
35.476	2
35.486	2
35.496	1
35.506	2
35.516	3
35.526	6
35.536	8
35.546	4
35.556	2
35.566	8
35.576	2
35.586	2
35.596	0
35.606	0
35.616	2
35.626	7
35.636	2
35.646	2
35.656	4
35.666	2
35.676	2
35.686	5
35.696	4
35.706	1
35.716	4
35.726	4
35.736	6
35.746	5
35.756	5
35.766	2
35.776	7
35.786	1
35.796	1
35.806	1
35.816	7
35.826	5
35.836	3
35.846	3
35.856	0
35.866	1
35.876	2
35.886	3
35.896	3
35.906	4
35.916	4
35.926	1
35.936	4
35.946	1
35.956	1
35.966	5
35.976	1
35.986	3
35.996	4
36.006	5
36.016	2
36.026	4
36.036	1
36.046	2
36.056	3
36.066	4
36.076	4
36.086	4
36.096	1
36.106	3
36.116	5
36.126	3
36.136	2
36.146	8
36.156	4
36.166	8
36.176	9
36.186	8
36.196	6
36.206	4
36.216	1
36.226	5
36.236	8
36.246	4
36.256	6
36.266	3
36.276	7
36.286	3
36.296	6
36.306	3
36.316	5
36.326	1
36.336	9
36.346	8
36.356	6
36.366	6
36.376	6
36.386	1
36.396	2
36.406	1
36.416	4
36.426	3
36.436	6
36.446	1
36.456	4
36.466	3
36.476	3
36.486	4
36.496	3
36.506	2
36.516	2
36.526	2
36.536	5
36.546	4
36.556	2
36.566	3
36.576	4
36.586	8
36.596	3
36.606	5
36.616	2
36.626	2
36.636	2
36.646	5
36.656	2
36.666	2
36.676	2
36.686	2
36.696	3
36.706	6
36.716	5
36.726	2
36.736	2
36.746	4
36.756	5
36.766	0
36.776	2
36.786	9
36.796	0
36.806	6
36.816	4
36.826	5
36.836	4
36.846	6
36.856	7
36.866	0
36.876	5
36.886	1
36.896	2
36.906	2
36.916	3
36.926	7
36.936	2
36.946	9
36.956	3
36.966	2
36.976	8
36.986	7
36.996	6
37.006	2
37.016	5
37.026	3
37.036	7
37.046	4
37.056	0
37.066	3
37.076	0
37.086	5
37.096	7
37.106	3
37.116	1
37.126	4
37.136	2
37.146	9
37.156	2
37.166	5
37.176	5
37.186	0
37.196	0
37.206	3
37.216	2
37.226	3
37.236	3
37.246	4
37.256	3
37.266	5
37.276	5
37.286	3
37.296	6
37.306	0
37.316	0
37.326	1
37.336	5
37.346	4
37.356	2
37.366	6
37.376	4
37.386	4
37.396	3
37.406	3
37.416	5
37.426	5
37.436	4
37.446	1
37.456	2
37.466	5
37.476	4
37.486	5
37.496	4
37.506	4
37.516	5
37.526	5
37.536	5
37.546	4
37.556	5
37.566	5
37.576	9
37.586	1
37.596	6
37.606	5
37.616	5
37.626	4
37.636	4
37.646	2
37.656	3
37.666	3
37.676	6
37.686	5
37.696	1
37.706	2
37.716	1
37.726	3
37.736	3
37.746	4
37.756	5
37.766	5
37.776	0
37.786	5
37.796	3
37.806	6
37.816	3
37.826	8
37.836	7
37.846	5
37.856	2
37.866	4
37.876	6
37.886	7
37.896	3
37.906	6
37.916	3
37.926	3
37.936	6
37.946	9
37.956	2
37.966	8
37.976	3
37.986	5
37.996	6
38.006	7
38.016	7
38.026	4
38.036	7
38.046	3
38.056	3
38.066	9
38.076	3
38.086	11
38.096	5
38.106	6
38.116	7
38.126	10
38.136	0
38.146	4
38.156	9
38.166	5
38.176	12
38.186	6
38.196	7
38.206	5
38.216	7
38.226	3
38.236	7
38.246	4
38.256	7
38.266	4
38.276	9
38.286	2
38.296	4
38.306	5
38.316	6
38.326	5
38.336	9
38.346	0
38.356	9
38.366	5
38.376	3
38.386	0
38.396	4
38.406	12
38.416	7
38.426	8
38.436	8
38.446	6
38.456	9
38.466	5
38.476	7
38.486	4
38.496	8
38.506	6
38.516	2
38.526	5
38.536	2
38.546	8
38.556	5
38.566	3
38.576	3
38.586	6
38.596	3
38.606	4
38.616	10
38.626	5
38.636	10
38.646	10
38.656	6
38.666	4
38.676	4
38.686	4
38.696	9
38.706	9
38.716	8
38.726	4
38.736	9
38.746	5
38.756	7
38.766	5
38.776	6
38.786	6
38.796	9
38.806	7
38.816	6
38.826	6
38.836	4
38.846	3
38.856	5
38.866	4
38.876	6
38.886	7
38.896	10
38.906	6
38.916	12
38.926	11
38.936	13
38.946	6
38.956	1
38.966	6
38.976	3
38.986	7
38.996	0
39.006	3
39.016	2
39.026	6
39.036	6
39.046	3
39.056	3
39.066	3
39.076	3
39.086	8
39.096	6
39.106	2
39.116	3
39.126	5
39.136	2
39.146	1
39.156	1
39.166	9
39.176	4
39.186	1
39.196	2
39.206	1
39.216	4
39.226	2
39.236	6
39.246	2
39.256	9
39.266	3
39.276	12
39.286	6
39.296	16
39.306	13
39.316	8
39.326	7
39.336	10
39.346	4
39.356	11
39.366	7
39.376	15
39.386	13
39.396	8
39.406	11
39.416	13
39.426	12
39.436	6
39.446	7
39.456	6
39.466	5
39.476	8
39.486	4
39.496	10
39.506	10
39.516	10
39.526	11
39.536	10
39.546	5
39.556	10
39.566	7
39.576	2
39.586	3
39.596	9
39.606	8
39.616	4
39.626	6
39.636	6
39.646	5
39.656	7
39.666	6
39.676	7
39.686	10
39.696	7
39.706	7
39.716	4
39.726	4
39.736	9
39.746	8
39.756	10
39.766	5
39.776	9
39.786	5
39.796	8
39.806	8
39.816	8
39.826	5
39.836	8
39.846	3
39.856	3
39.866	5
39.876	4
39.886	11
39.896	8
39.906	3
39.916	6
39.926	2
39.936	8
39.946	3
39.956	4
39.966	6
39.976	4
39.986	8
[truncated: 1,001 more rows]

## Sheet: Fig. 1g
Substitution concentration	Ef(VO) (eV)-Ba	Ef(VO) (eV)-Sr	Ef(VO) (eV)-Ca
0	8.25662	8.25662	8.25662
0.03125	-0.76522	-0.29777	-0.083
0.0625	0.23529	0.47873	0.73952
0.125	-0.58841	0.22083	0.55041
0.25	-0.9781	-0.38487	0.1977

## Sheet: Fig. 1h
Lattice site of oxygen ion	Ef(VO) (eV)
1st	-0.76522
2nd	-1.36697
3rd	-2.1895
4th	-0.367

## Sheet: Fig. 2
R (Å)	|c(R)| (Å^-4)-BHO12	R (Å)	lm|c(R)| (Å^-4)-BHO12	R (Å)	|c(R)| (Å^-4)-BHO12-RT
0	0.11848	0	0	0	0.48288
0.03068	0.14648	0.03068	0.04416	0.03068	0.49386
0.06136	0.20737	0.06136	0.06494	0.06136	0.5246
0.09204	0.27677	0.09204	0.04508	0.09204	0.56975
0.12272	0.34498	0.12272	-0.02191	0.12272	0.62297
0.1534	0.40753	0.1534	-0.12993	0.1534	0.67847
0.18408	0.46166	0.18408	-0.26151	0.18408	0.73145
0.21476	0.50539	0.21476	-0.39209	0.21476	0.77805
0.24544	0.53721	0.24544	-0.49599	0.24544	0.81522
0.27612	0.55602	0.27612	-0.55284	0.27612	0.84059
0.3068	0.56118	0.3068	-0.55257	0.3068	0.85249
0.33748	0.5526	0.33748	-0.49798	0.33748	0.85
0.36816	0.53095	0.36816	-0.40379	0.36816	0.83312
0.39884	0.49795	0.39884	-0.29275	0.39884	0.80305
0.42951	0.45701	0.42951	-0.1894	0.42951	0.7627
0.46019	0.41436	0.46019	-0.11331	0.46019	0.7173
0.49087	0.38053	0.49087	-0.07335	0.49087	0.67523
0.52155	0.37034	0.52155	-0.06476	0.52155	0.64827
0.55223	0.3971	0.55223	-0.06971	0.55223	0.6497
0.58291	0.46307	0.58291	-0.06159	0.58291	0.68906
0.61359	0.56011	0.61359	-0.01201	0.61359	0.76722
0.64427	0.67778	0.64427	0.1011	0.64427	0.87697
0.67495	0.80757	0.67495	0.28632	0.67495	1.00768
0.70563	0.94299	0.70563	0.53432	0.70563	1.1488
0.73631	1.07897	0.73631	0.81762	0.73631	1.29095
0.76699	1.21124	0.76699	1.09465	0.76699	1.42591
0.79767	1.33617	0.79767	1.31752	0.79767	1.54642
0.82835	1.45066	0.82835	1.44172	0.82835	1.64597
0.85903	1.55214	0.85903	1.43547	0.85903	1.71877
0.88971	1.63873	0.88971	1.28657	0.88971	1.75971
0.92039	1.7093	0.92039	1.00494	0.92039	1.76453
0.95107	1.76374	0.95107	0.62025	0.95107	1.7299
0.98175	1.80309	0.98175	0.17518	0.98175	1.65361
1.01243	1.82982	1.01243	-0.28396	1.01243	1.53493
1.04311	1.84803	1.04311	-0.7169	1.04311	1.37518
1.07379	1.86354	1.07379	-1.09672	1.07379	1.17908
1.10447	1.88379	1.10447	-1.41289	1.10447	0.95844
1.13515	1.91738	1.13515	-1.66911	1.13515	0.74354
1.16583	1.97302	1.16583	-1.87652	1.16583	0.61313
1.19651	2.05813	1.19651	-2.0442	1.19651	0.68644
1.22718	2.17745	1.22718	-2.16978	1.22718	0.95691
1.25786	2.33215	1.25786	-2.23331	1.25786	1.33161
1.28854	2.51992	1.28854	-2.19679	1.28854	1.75723
1.31922	2.73561	1.31922	-2.01051	1.31922	2.20879
1.3499	2.9723	1.3499	-1.62554	1.3499	2.67132
1.38058	3.22214	1.38058	-1.00986	1.38058	3.13345
1.41126	3.47696	1.41126	-0.16424	1.41126	3.58536
1.44194	3.72871	1.44194	0.86639	1.44194	4.01813
1.47262	3.96968	1.47262	1.98993	1.47262	4.42349
1.5033	4.19266	1.5033	3.07468	1.5033	4.79388
1.53398	4.39105	1.53398	3.96735	1.53398	5.1225
1.56466	4.55895	1.56466	4.51889	1.56466	5.40342
1.59534	4.69124	1.59534	4.61337	1.59534	5.6317
1.62602	4.78367	1.62602	4.19382	1.62602	5.80345
1.6567	4.83286	1.6567	3.27931	1.6567	5.91593
1.68738	4.83646	1.68738	1.96853	1.68738	5.9676
1.71806	4.79308	1.71806	0.4282	1.71806	5.95815
1.74874	4.70238	1.74874	-1.13247	1.74874	5.88848
1.77942	4.56505	1.77942	-2.49692	1.77942	5.76069
1.8101	4.38282	1.8101	-3.47915	1.8101	5.57801
1.84078	4.15837	1.84078	-3.95692	1.84078	5.34474
1.87146	3.89535	1.87146	-3.89339	1.87146	5.06609
1.90214	3.59824	1.90214	-3.34238	1.90214	4.74809
1.93282	3.27233	1.93282	-2.43626	1.93282	4.39744
1.9635	2.92356	1.9635	-1.35864	1.9635	4.02132
1.99418	2.5585	1.99418	-0.30768	1.99418	3.62724
2.02485	2.18425	2.02485	0.54233	2.02485	3.22284
2.05553	1.80849	2.05553	1.07318	2.05553	2.81572
2.08621	1.43974	2.08621	1.24203	2.08621	2.41326
2.11689	1.08828	2.11689	1.08412	2.11689	2.02242
2.14757	0.76933	2.14757	0.69882	2.14757	1.64966
2.17825	0.51443	2.17825	0.22283	2.17825	1.30071
2.20893	0.39771	2.20893	-0.20321	2.20893	0.9806
2.23961	0.46779	2.23961	-0.46688	2.23961	0.69372
2.27029	0.62364	2.27029	-0.5077	2.27029	0.44457
2.30097	0.78217	2.30097	-0.32733	2.30097	0.2421
2.33165	0.91451	2.33165	0.01552	2.33165	0.13134
2.36233	1.01044	2.36233	0.42345	2.36233	0.18673
2.39301	1.06598	2.39301	0.78733	2.39301	0.28777
2.42369	1.08006	2.42369	1.01467	2.42369	0.37807
2.45437	1.05338	2.45437	1.05266	2.45437	0.45487
2.48505	0.98798	2.48505	0.90022	2.48505	0.52398
2.51573	0.88704	2.51573	0.60648	2.51573	0.59291
2.54641	0.75492	2.54641	0.25634	2.54641	0.6683
2.57709	0.59752	2.57709	-0.05285	2.57709	0.75435
2.60777	0.42413	2.60777	-0.23751	2.60777	0.85205
2.63845	0.258	2.63845	-0.25023	2.63845	0.95961
2.66913	0.19662	2.66913	-0.09255	2.66913	1.07332
2.69981	0.33035	2.69981	0.18484	2.69981	1.18846
2.73049	0.53016	2.73049	0.49485	2.73049	1.30007
2.76117	0.73997	2.76117	0.73612	2.76117	1.40333
2.79185	0.94472	2.79185	0.81926	2.79185	1.49389
2.82252	1.13676	2.82252	0.69044	2.82252	1.56801
2.8532	1.31069	2.8532	0.34658	2.8532	1.62265
2.88388	1.46228	2.88388	-0.16188	2.88388	1.65554
2.91456	1.5882	2.91456	-0.74123	2.91456	1.66519
2.94524	1.68596	2.94524	-1.27538	2.94524	1.6509
2.97592	1.75388	2.97592	-1.6524	2.97592	1.61274
3.0066	1.79109	3.0066	-1.79035	3.0066	1.55148
3.03728	1.79751	3.03728	-1.65611	3.03728	1.4686
3.06796	1.77382	3.06796	-1.27287	3.06796	1.36618
3.09864	1.72139	3.09864	-0.71465	3.09864	1.24682
3.12932	1.64226	3.12932	-0.08916	3.12932	1.1136
3.16	1.53903	3.16	0.4866	3.16	0.96997
3.19068	1.41481	3.19068	0.91225	3.19068	0.81975
3.22136	1.27312	3.22136	1.12522	3.22136	0.66711
3.25204	1.11782	3.25204	1.1125	3.25204	0.51684
3.28272	0.95303	3.28272	0.91036	3.28272	0.37527
3.3134	0.78316	3.3134	0.59273	3.3134	0.25364
3.34408	0.61303	3.34408	0.25132	3.34408	0.17905
3.37476	0.44856	3.37476	-0.02737	3.37476	0.18857
3.40544	0.29951	3.40544	-0.18239	3.40544	0.25418
3.43612	0.19143	3.43612	-0.1913	3.43612	0.32915
3.4668	0.18314	3.4668	-0.07286	3.4668	0.39546
3.49748	0.26316	3.49748	0.12067	3.49748	0.44699
3.52816	0.3623	3.52816	0.31931	3.52816	0.48141
3.55884	0.45489	3.55884	0.45488	3.55884	0.49799
3.58952	0.53347	3.58952	0.47908	3.58952	0.49693
3.62019	0.59538	3.62019	0.37571	3.62019	0.47911
3.65087	0.63976	3.65087	0.16412	3.65087	0.44599
3.68155	0.66672	3.68155	-0.10678	3.68155	0.39956
3.71223	0.67702	3.71223	-0.37197	3.71223	0.34249
3.74291	0.672	3.74291	-0.56759	3.74291	0.27848
3.77359	0.65343	3.77359	-0.6475	3.77359	0.21367
3.80427	0.62348	3.80427	-0.59486	3.80427	0.16077
3.83495	0.58472	3.83495	-0.42582	3.83495	0.14497
3.86563	0.54006	3.86563	-0.18479	3.86563	0.18022
3.89631	0.49277	3.89631	0.06753	3.89631	0.24494
3.92699	0.44647	3.92699	0.2699	3.92699	0.31919
3.95767	0.40508	3.95767	0.37602	3.95767	0.39415
3.98835	0.3724	3.98835	0.36579	3.98835	0.46565
4.01903	0.35147	4.01903	0.24952	4.01903	0.5314
4.04971	0.34345	4.04971	0.06429	4.04971	0.59006
4.08039	0.34703	4.08039	-0.13649	4.08039	0.64087
4.11107	0.35898	4.11107	-0.29729	4.11107	0.68356
4.14175	0.37536	4.14175	-0.37492	4.14175	0.71824
4.17243	0.39266	4.17243	-0.34922	4.17243	0.74535
4.20311	0.40819	4.20311	-0.22762	4.20311	0.76562
4.23379	0.42014	4.23379	-0.04237	4.23379	0.78
4.26447	0.42743	4.26447	0.15851	4.26447	0.78957
4.29515	0.42956	4.29515	0.3241	4.29515	0.79547
4.32583	0.42645	4.32583	0.41383	4.32583	0.79882
4.35651	0.41833	4.35651	0.40755	4.35651	0.80063
4.38719	0.40565	4.38719	0.31013	4.38719	0.80169
4.41786	0.38902	4.41786	0.1493	4.41786	0.80255
4.44854	0.36913	4.44854	-0.03237	4.44854	0.8035
4.47922	0.34671	4.47922	-0.18903	4.47922	0.80454
4.5099	0.32253	4.5099	-0.28362	4.5099	0.80545
4.54058	0.29733	4.54058	-0.2973	4.54058	0.80584
4.57126	0.27191	4.57126	-0.23358	4.57126	0.80527
4.60194	0.24713	4.60194	-0.11651	4.60194	0.80326
4.63262	0.224	4.63262	0.01668	4.63262	0.79944
4.6633	0.2038	4.6633	0.1262	4.6633	0.79355
4.69398	0.18812	4.69398	0.18084	4.69398	0.78552
4.72466	0.17875	4.72466	0.16648	4.72466	0.77547
4.75534	0.17723	4.75534	0.08972	4.75534	0.76372
4.78602	0.18418	4.78602	-0.02419	4.78602	0.75077
4.8167	0.19896	4.8167	-0.13861	4.8167	0.73727
4.84738	0.22005	4.84738	-0.21592	4.84738	0.72399
4.87806	0.24564	4.87806	-0.22825	4.87806	0.7117
4.90874	0.27403	4.90874	-0.16554	4.90874	0.70117
4.93942	0.30376	4.93942	-0.03897	4.93942	0.69298
4.9701	0.33362	4.9701	0.12153	4.9701	0.68755

## Sheet: Fig. 3a
Electric field (MV/cm)	Polarization (µC/(cm^2))-BHO0	Electric field (MV/cm)	Polarization (µC/(cm^2))-BHO02	Electric field (MV/cm)	Polarization (µC/(cm^2))-BHO04	Electric field (MV/cm)	Polarization (µC/(cm^2))-BHO06	Electric field (MV/cm)	Polarization (µC/(cm^2))-BHO08	Electric field (MV/cm)	Polarization (µC/(cm^2))-BHO10	Electric field (MV/cm)	Polarization (µC/(cm^2))-BHO12	Electric field (MV/cm)	Polarization (µC/(cm^2))-BHO15	Electric field (MV/cm)	Polarization (µC/(cm^2))-BHO20	Electric field (MV/cm)	Polarization (µC/(cm^2))-BHO30	Electric field (MV/cm)	Polarization (µC/(cm^2))-BHO40	Electric field (MV/cm)	Polarization (µC/(cm^2))-BHO50
0.06675	-0.46604	0.05942	-10.0047	0.07308	-4.07086	0.05073	-0.92367	0.05393	-1.14677	0.0582	-1.29731	0.0657	-1.6369	0.05767	-1.04858	0.04228	-0.78937	0.03624	-0.779	0.04367	0.02648	0.04433	0.14256
0.08213	-0.35189	0.09479	-9.92176	0.06184	-3.96499	0.05713	-0.71732	0.06943	-0.95431	0.05607	-1.20684	0.08653	-1.57671	0.08063	-0.8901	0.04939	-0.70571	0.05607	-0.691	0.04555	0.09053	0.04218	0.11914
0.10746	-0.18515	0.13083	-9.90955	0.09276	-3.82044	0.102	-0.51776	0.14633	-0.77568	0.1351	-0.94313	0.17997	-1.22043	0.16397	-0.7185	0.10681	-0.50897	0.10414	-0.4298	0.08357	0.20185	0.07023	0.32341
0.14488	-0.17905	0.16288	-9.76079	0.15684	-3.62906	0.157	-0.31481	0.2275	-0.50672	0.2478	-0.6621	0.32203	-0.92443	0.2868	-0.4368	0.19269	-0.25104	0.18233	-0.245	0.1599	0.46643	0.13698	0.6532
0.20829	0.0586	0.253	-9.43638	0.2496	-3.30942	0.23017	0.01548	0.36583	-0.07303	0.39093	-0.28484	0.5079	-0.5431	0.44967	-0.08693	0.29328	-0.052	0.28838	0.1335	0.25478	0.67246	0.22377	0.98291
0.28838	0.3642	0.35583	-9.1217	0.37103	-2.98163	0.31563	0.34224	0.50683	0.40001	0.53993	0.11165	0.72953	-0.13167	0.63873	0.35543	0.43925	0.30533	0.40855	0.4533	0.36914	1.0567	0.31697	1.34888
0.38183	0.59259	0.46463	-8.87043	0.46491	-2.64977	0.41337	0.8205	0.68787	0.74091	0.72363	0.66407	0.96717	0.38509	0.84113	0.68325	0.59769	0.6944	0.54321	0.9169	0.49384	1.388	0.41015	1.63611
0.44325	0.66676	0.56142	-8.54363	0.5498	-2.39935	0.51323	1.30895	0.84433	1.1723	0.90737	1.099	1.21123	0.8768	1.05797	1.09478	0.72142	0.91156	0.66833	1.357	0.60286	1.68598	0.51057	2.05095
0.50267	0.87348	0.64354	-8.41672	0.66054	-2.00642	0.60243	1.63571	1.0051	1.64305	1.0756	1.57637	1.46333	1.48633	1.26037	1.50405	0.84736	1.26889	0.79919	1.624	0.72192	2.02563	0.61897	2.38922
0.60283	1.16362	0.76238	-8.10699	0.78591	-1.58498	0.69693	2.03482	1.1744	2.01177	1.25237	2.12301	1.70737	1.87014	1.48573	2.00798	1.01158	1.63081	0.93345	2.0935	0.84759	2.38767	0.72445	2.81263
0.70163	1.37665	0.88188	-7.63134	0.90621	-1.24905	0.81337	2.51987	1.3581	2.51034	1.45263	2.61186	1.95143	2.41452	1.72927	2.45693	1.17581	2.06736	1.08605	2.4807	0.98329	2.76907	0.8366	3.24669
0.77371	1.51867	0.98467	-7.28004	1.00571	-0.8215	0.9095	3.00833	1.54877	3.02283	1.63367	3.10268	2.20993	2.96146	1.93277	2.76495	1.32089	2.35465	1.223	2.7536	1.10676	3.06145	0.93913	3.65305
0.85183	1.673	1.1015	-6.9995	1.11534	-0.49575	0.9896	3.39372	1.7138	3.52844	1.8222	3.52613	2.4684	3.54346	2.13463	3.19853	1.45842	2.7912	1.34621	3.3258	1.22237	3.47075	1.04248	3.97008
0.93258	1.99091	1.19629	-6.64581	1.22777	-0.05395	1.0836	3.7274	1.86173	3.88791	2.00163	4.1286	2.7205	4.09784	2.35787	3.654	1.60439	3.05134	1.48431	3.7219	1.34676	3.77984	1.14315	4.32321
1.05208	2.24402	1.30846	-6.30681	1.3447	0.34509	1.20963	4.23989	2.03903	4.33542	2.1843	4.57704	2.9683	4.50671	2.5875	4.16895	1.76817	3.42449	1.62736	4.1561	1.47871	4.19189	1.25343	4.71043
1.1135	2.46	1.42258	-5.88237	1.46163	0.83372	1.32447	4.80408	2.21847	4.91059	2.38137	5.25843	3.2209	5.16651	2.81233	4.60028	1.92083	3.85432	1.77269	4.5493	1.60437	4.50933	1.36772	5.22535
1.17025	2.60822	1.52542	-5.48959	1.57294	1.21036	1.39337	5.02767	2.399	5.4045	2.58163	5.68759	3.47993	5.68327	3.03397	5.07773	2.07214	4.2479	1.90583	4.9366	1.73004	4.90753	1.47187	5.6423
1.25771	2.89521	1.64558	-4.9286	1.67244	1.55851	1.47293	5.50592	2.56883	5.90315	2.75947	6.1746	3.73573	6.26527	3.23747	5.45183	2.21189	4.55774	2.034	5.4089	1.85506	5.36694	1.57387	5.97419
1.36517	3.10519	1.75371	-4.53582	1.78994	2.16115	1.60057	6.04936	2.744	6.3924	2.92983	6.77897	3.98887	6.8247	3.4591	5.96895	2.36008	4.88349	2.1946	5.9077	1.97539	5.64262	1.67908	6.38693
1.45063	3.35514	1.8405	-4.05531	1.90855	2.77396	1.717	6.47251	2.90847	6.78902	3.11997	7.37948	4.2324	7.38164	3.6866	6.39368	2.51453	5.30191	2.33383	6.342	2.09727	5.90986	1.78857	6.80185
1.51071	3.55271	1.952	-3.326	2.02548	3.22798	1.80457	6.87502	3.09167	7.38031	3.31757	7.84524	4.50263	7.99374	3.91517	6.891	2.66628	5.70902	2.4559	6.6324	2.22639	6.3164	1.90338	7.26354
1.58883	3.80887	2.07683	-2.56247	2.14073	3.739	1.88683	7.30156	3.26417	7.9346	3.5077	8.41497	4.74297	8.56069	4.11867	7.3443	2.80781	6.11843	2.58712	7.1078	2.36241	6.709	2.01207	7.69753
1.69296	4.01264	2.18296	-1.74039	2.24585	4.30906	1.99257	7.91734	3.4388	8.41002	3.68873	8.98661	4.99983	9.14012	4.3579	7.84823	2.96003	6.43737	2.73514	7.586	2.48776	7.12115	2.10793	8.00179
1.77908	4.28111	2.29779	-0.85251	2.34873	4.87709	2.0983	8.33709	3.61663	8.80656	3.86923	9.54867	5.2498	9.68202	4.571	8.26635	3.11356	6.81061	2.87781	8.0584	2.6062	7.40794	2.20538	8.41243
1.86388	4.51887	2.38992	-0.08659	2.4651	5.5408	2.2078	8.7396	3.77043	9.26806	4.06043	10.1203	5.5136	10.3493	4.78623	8.71305	3.26575	7.27652	3.02086	8.3899	2.72525	7.79494	2.32262	8.86346
1.92996	4.69476	2.49404	1.01843	2.59327	6.10272	2.29643	9.2005	3.94293	10.0008	4.2527	10.6458	5.76783	10.9288	4.99983	9.21915	3.4095	7.63844	3.14445	8.8389	2.85469	8.19864	2.4385	9.29745
2.01475	5.05591	2.60888	2.23806	2.69165	6.60967	2.40433	9.51355	4.13253	10.5621	4.44177	11.252	6.0012	11.403	5.22843	9.75833	3.56172	7.99355	3.28636	9.2496	2.9879	8.53838	2.5373	9.64856
2.11221	5.22255	2.72304	3.44063	2.80858	7.35686	2.50047	10.3117	4.3077	10.9702	4.618	11.893	6.26343	12.0427	5.4458	10.205	3.71569	8.42788	3.42369	9.81	3.11418	8.84187	2.63665	10.0464
2.19429	5.45409	2.8345	4.48461	2.9109	7.75794	2.6094	10.7417	4.46367	11.4804	4.81613	12.3973	6.54007	12.7526	5.66957	10.6693	3.87458	8.86665	3.56902	10.2531	3.22978	9.24282	2.7496	10.5315
2.26642	5.67628	2.93329	5.46279	3.02052	8.30357	2.69967	11.0514	4.6367	12.0324	4.9913	12.9612	6.7884	13.307	5.88423	11.1513	4.009	9.16747	3.70636	10.614	3.34761	9.60476	2.86362	10.9613
2.35054	5.86153	3.04279	6.49458	3.1352	8.91435	2.80647	11.5295	4.82627	12.6794	5.17823	13.6426	7.02447	13.9416	6.1171	11.7674	4.15319	9.62895	3.8376	11.0159	3.48363	10.028	2.97043	11.3527
2.43463	6.18565	3.14492	7.3508	3.25325	9.58418	2.89033	12.1177	5.00253	13.171	5.36993	14.245	7.26157	14.5036	6.32967	12.2141	4.31342	10.0722	3.98369	11.5323	3.61933	10.454	3.0695	11.7548
2.53008	6.39237	3.27579	8.31182	3.37187	10.1095	3.00087	12.6579	5.17397	13.6974	5.5574	14.8648	7.53397	15.1056	6.5609	12.7378	4.47764	10.4206	4.12521	12.0839	3.7472	10.7687	3.18405	12.142
2.59283	6.61161	3.37592	9.16804	3.47756	10.6021	3.097	13.0638	5.34163	14.3769	5.73577	15.4056	7.79457	15.8683	6.7601	13.156	4.61292	10.8277	4.24386	12.4742	3.85778	11.1446	3.27938	12.5931
2.68629	6.93257	3.47738	9.82907	3.58606	11.1254	3.20327	13.5213	5.51093	14.8059	5.93177	16.0716	8.04663	16.5481	6.97053	13.7501	4.76156	11.2779	4.39186	12.9524	3.98376	11.4341	3.38245	12.9569
2.78779	7.16096	3.58554	10.5853	3.69737	11.7423	3.30207	14.0408	5.67117	15.3764	6.12243	16.7626	8.29177	17.0398	7.20603	14.3332	4.92089	11.6828	4.533	13.4013	4.11759	11.9047	3.49675	13.3931
2.85654	7.34001	3.695	11.4366	3.81317	12.3123	3.3998	14.6153	5.8629	15.9886	6.30563	17.3843	8.5412	17.7974	7.44103	14.813	5.06419	12.0831	4.67224	13.8385	4.24608	12.2639	3.60863	13.9164
2.92863	7.65488	3.80517	12.2147	3.93853	12.8804	3.5029	15.0968	6.04607	16.6101	6.48933	17.9559	8.7986	18.4597	7.65517	15.3081	5.21106	12.5016	4.80767	14.2639	4.36043	12.5646	3.71703	14.4037
3.01808	7.84929	3.92867	13.0173	4.03298	13.3771	3.60007	15.6129	6.2127	17.1876	6.69013	18.595	9.05817	19.1596	7.86667	15.812	5.36283	12.9268	4.94614	14.7011	4.48827	13.0045	3.81237	14.7143
3.11154	8.06232	4.02279	13.5856	4.14091	13.9105	3.69087	16.0945	6.3729	17.7812	6.85997	19.2782	9.31077	19.8244	8.08457	16.4479	5.51281	13.343	5.08957	15.1911	4.61614	13.3888	3.92318	15.093
3.20633	8.29996	4.11225	14.232	4.27077	14.6129	3.8073	16.6656	6.55237	18.2775	7.04047	19.9192	9.55963	20.4867	8.31633	17.0135	5.66369	13.7773	5.23681	15.8219	4.74808	13.7926	4.03133	15.6462
3.25975	8.69194	4.23708	15.1223	4.37871	15.2074	3.92427	17.1162	6.735	18.8875	7.23113	20.5774	9.81757	21.2343	8.5401	17.4866	5.81367	14.1935	5.35812	16.0742	4.87061	14.1322	4.13842	16.0546
3.35188	8.96052	4.36058	15.9078	4.49395	15.7368	3.99797	17.5703	6.91497	19.5692	7.43353	21.3088	10.0734	21.9191	8.7532	18.1072	5.97078	14.7386	5.48438	16.529	4.98873	14.5277	4.24763	16.4334
3.43333	9.15492	4.45871	16.5176	4.59177	16.315	4.0957	18.3202	7.0768	20.1884	7.6146	21.9594	10.3164	22.6215	8.96897	18.6551	6.11228	15.1186	5.63202	17.0748	5.11941	14.9091	4.3483	16.8397
3.53413	9.49756	4.55417	17.1201	4.71432	16.8708	4.20037	18.7366	7.25037	20.7125	7.7919	22.6388	10.5706	23.3716	9.1954	19.192	6.26406	15.5054	5.78614	17.6	5.24476	15.2376	4.4527	17.2482
3.61692	9.74141	4.66767	17.7178	4.83069	17.6282	4.2997	19.1286	7.42073	21.3526	7.97723	23.3298	10.8387	24.1894	9.3962	19.8412	6.41803	15.9872	5.92383	18.0547	5.36571	15.6692	4.56138	17.7397
3.69167	9.99453	4.78917	18.6495	4.94031	18.1921	4.40383	19.7616	7.59483	22.0529	8.1775	24.0419	11.0881	24.9344	9.62747	20.5234	6.57114	16.4418	6.04898	18.4039	5.48351	16.0312	4.6706	18.1099
3.75975	10.2631	4.89263	19.2764	5.05331	18.7907	4.5021	20.3292	7.78443	22.7347	8.36813	24.835	11.3338	25.6795	9.8539	21.1065	6.718	16.9304	6.18324	18.9614	5.61861	16.4433	4.78008	18.529
3.86258	10.5193	4.99479	19.8472	5.15506	19.3872	4.60947	20.9829	7.94623	23.4049	8.54813	25.5221	11.5901	26.6202	10.075	21.6721	6.86753	17.428	6.3324	19.4895	5.7628	16.9306	4.88022	18.9056
3.94871	10.8032	5.09758	20.7083	5.26974	20.1507	4.69383	21.3923	8.1086	24.0566	8.7233	26.2284	11.8481	27.4556	10.2801	22.3366	7.01753	17.8555	6.47355	19.9531	5.87525	17.2035	4.99183	19.3864
4.03679	11.1891	5.22042	21.6133	5.40804	20.9223	4.80277	21.898	8.28003	24.7337	8.9145	27.0984	12.1135	28.4766	10.5038	23.1046	7.16706	18.3531	6.60476	20.4255	5.99118	17.5737	5.10853	19.8268
4.08754	11.3187	5.30988	22.4744	5.49011	21.525	4.89037	22.4587	8.45253	25.4433	9.08967	27.6855	12.3218	29.1741	10.7057	23.624	7.29833	18.7738	6.71845	20.7159	6.10208	17.8467	5.19478	20.0885
4.12025	11.3372	5.32254	22.9159	5.51597	21.81	4.9256	22.4828	8.51877	25.5291	9.13613	27.9396	12.3875	29.4876	10.7789	23.7604	7.33661	18.8349	6.7665	20.8069	6.14575	17.9385	5.22655	20.1396
4.10158	11.2786	5.31721	23.3671	5.49349	22.0176	4.89837	22.4931	8.45573	25.3993	9.0934	27.8568	12.3437	29.4825	10.7228	23.6922	7.31036	18.7625	6.73867	20.7071	6.12533	17.8048	5.19718	20.0034
4.06683	11.223	5.27983	23.6037	5.44907	21.9382	4.8455	21.984	8.35587	25.172	8.9962	27.5855	12.2315	29.3396	10.6037	23.4699	7.23203	18.568	6.66657	20.4577	6.04929	17.5682	5.15418	19.78
4.00742	11.0964	5.18837	23.5794	5.36868	21.8242	4.775	21.6985	8.25227	24.9262	8.85787	27.2909	12.0564	29.0109	10.4515	23.2169	7.12167	18.378	6.56852	20.1585	5.95412	17.351	5.07222	19.5481
3.93467	10.9637	5.08287	23.3964	5.24894	21.5636	4.69703	21.3785	8.10487	24.5111	8.71797	26.8732	11.8198	28.5694	10.2721	22.7635	6.99347	18.0387	6.45026	19.8328	5.86553	17.1254	4.97928	19.1672
3.83854	10.6674	4.97542	23.2793	5.16406	21.3397	4.59397	21.0276	7.9281	24.0287	8.5369	26.3805	11.5816	28.0752	10.0558	22.3476	6.84439	17.7356	6.32248	19.4895	5.74018	16.7829	4.87755	18.8886
3.76446	10.4174	4.90067	23.1232	5.06287	21.1402	4.50423	20.5494	7.76467	23.5626	8.3484	25.8224	11.3471	27.5308	9.8432	21.9075	6.71978	17.4709	6.18667	19.1726	5.61924	16.46	4.78062	18.5248
3.69633	10.3742	4.78917	22.9037	4.94706	20.7533	4.40437	20.0713	7.5975	23.1243	8.16093	25.3912	11.1079	27.0317	9.6344	21.4718	6.57825	17.1339	6.05355	18.7002	5.49451	16.1565	4.67487	18.1503
3.62625	10.1303	4.66633	22.6793	4.82057	20.4215	4.3125	19.6447	7.44477	22.6211	7.99323	24.86	10.8649	26.5048	9.42343	21.0428	6.41803	16.7472	5.9269	18.398	5.37545	15.8474	4.5726	17.7418
3.51542	9.85871	4.5555	22.2816	4.70589	20.0876	4.2057	19.2766	7.26533	22.1039	7.81167	24.3576	10.6064	25.9354	9.1906	20.5586	6.25247	16.3988	5.78383	17.955	5.25104	15.5133	4.45778	17.4418
3.43667	9.66115	4.46338	22.0889	4.6137	19.7801	4.10157	18.764	7.07413	21.5613	7.60927	23.786	10.342	25.3985	8.9914	20.1867	6.11272	16.0957	5.6385	17.5853	5.12224	15.1904	4.35685	17.1312
3.36121	9.49756	4.35658	21.8865	4.49733	19.4524	4.01343	18.365	6.92033	21.174	7.4298	23.2028	10.0937	24.7287	8.7735	19.6696	5.98189	15.7316	5.50383	17.1276	4.99722	14.9007	4.26258	16.6993
3.28913	9.3587	4.25108	21.5937	4.38939	19.0879	3.8981	17.849	6.75957	20.6615	7.25197	22.6292	9.84697	24.1417	8.54333	19.1327	5.827	15.3267	5.37871	16.8048	4.87814	14.4858	4.14803	16.3355
3.18967	8.90802	4.11092	21.1864	4.26347	18.693	3.79447	17.4223	6.5737	20.0748	7.0645	22.0999	9.5858	23.6726	8.31793	18.653	5.66189	14.9987	5.2349	16.4938	4.75155	14.2046	4.03267	15.9717
3.11621	8.84627	4.01413	20.9327	4.16003	18.3611	3.6946	16.9821	6.37717	19.5251	6.85943	21.4301	9.33587	23.0881	8.0915	18.2326	5.51592	14.6413	5.085	16.0156	4.62557	13.8538	3.92505	15.6312
3.04746	8.63334	3.93467	20.6985	4.0594	17.9682	3.61557	16.6105	6.2111	18.9918	6.6736	20.9951	9.08057	22.4359	7.8891	17.8233	5.37394	14.284	4.95338	15.5491	4.50147	13.606	3.8284	15.259
2.93467	8.31543	3.82117	20.3814	3.94135	17.6139	3.51837	16.184	6.0578	18.5326	6.51497	20.537	8.82957	21.7485	7.6728	17.2555	5.22531	13.9492	4.81719	15.1089	4.37771	13.1967	3.72558	14.9334
2.84183	8.11166	3.69033	20.0302	3.81654	17.1456	3.40247	15.6714	5.88637	17.9876	6.3147	19.8922	8.5727	21.2794	7.44317	16.7539	5.06908	13.5669	4.66919	14.6835	4.24702	12.8904	3.61343	14.4632
2.77908	7.89873	3.58421	19.7984	3.71592	16.7466	3.293	15.1657	5.70107	17.4704	6.11763	19.1839	8.33877	20.7977	7.2194	16.2566	4.91556	13.1575	4.53836	14.3461	4.12763	12.534	3.50075	14.0909
2.715	7.70422	3.49808	19.4935	3.61529	16.4025	3.20433	14.7804	5.51253	16.9557	5.92377	18.7316	8.07817	20.1781	6.99563	15.8604	4.77269	12.8702	4.40902	13.9383	3.99255	12.1442	3.39955	13.7292
2.60821	7.45426	3.38725	19.2667	3.48993	16.1155	3.12263	14.2472	5.35127	16.4269	5.74967	18.2793	7.81327	19.4983	6.8039	15.4071	4.62761	12.5468	4.26979	13.4776	3.86249	11.7822	3.29033	13.3101
2.52475	7.16717	3.26575	18.8593	3.35613	15.6207	3.00673	13.8069	5.1937	15.9445	5.56647	17.6499	7.55583	18.9514	6.57423	14.8614	4.46561	12.1623	4.11529	13.058	3.74688	11.5121	3.18138	12.9803
2.44667	6.92332	3.14892	18.5373	3.26112	15.2135	2.89353	13.3149	5.00787	15.3509	5.36993	17.0321	7.31607	18.412	6.34033	14.3201	4.31564	11.7823	3.98064	12.6443	3.62782	11.1473	3.07858	12.6441
2.36521	6.82148	3.05013	18.3715	3.15544	14.8512	2.80327	12.9124	4.81773	14.9335	5.1809	16.5258	7.06773	17.7623	6.11283	13.8976	4.16878	11.3955	3.85169	12.2981	3.49243	10.8049	2.9763	12.2399
2.28913	6.64864	2.95733	17.9495	3.03907	14.5213	2.7146	12.3655	4.66127	14.4419	5.002	15.9888	6.8055	17.1126	5.91093	13.4244	4.02503	11.0245	3.7159	11.8023	3.36363	10.3983	2.86442	11.8399
2.17963	6.23499	2.8205	17.547	2.9182	14.1426	2.61367	11.987	4.49143	13.8272	4.83163	15.4172	6.54487	16.5556	5.69467	12.9095	3.87369	10.683	3.57629	11.4619	3.24173	10.0865	2.7552	11.4378
2.1035	5.98188	2.70433	17.2348	2.81027	13.6235	2.49993	11.5398	4.31787	13.4052	4.62547	14.7878	6.29707	16.0389	5.46233	12.4298	3.72106	10.355	3.43169	11.013	3.11765	9.73288	2.65107	11.1399
2.03608	5.88005	2.62892	17.0567	2.70233	13.255	2.39257	11.0238	4.1352	12.8904	4.42307	14.272	6.037	15.4217	5.23537	11.9324	3.56572	9.98628	3.29131	10.6257	2.98822	9.39038	2.54692	10.6825
1.95733	5.71331	2.54013	16.7957	2.60395	12.8437	2.313	10.5973	3.97447	12.4266	4.25377	13.7427	5.79827	14.8348	5.0271	11.521	3.434	9.62444	3.16124	10.2208	2.86914	9.05074	2.43958	10.2741
1.8505	5.3491	2.40058	16.32	2.46678	12.3897	2.21153	10.2429	3.79287	11.8608	4.08073	13.2172	5.54243	14.2227	4.79743	10.9642	3.26619	9.19461	3.02733	9.9245	2.73908	8.7166	2.32422	9.88255
1.77775	5.09915	2.27775	15.9761	2.34985	12.009	2.1042	9.79224	3.62517	11.3506	3.8906	12.6109	5.2909	13.6582	4.58863	10.5989	3.10867	8.89831	2.88352	9.3699	2.6128	8.34621	2.21982	9.45277
1.68629	4.85835	2.18629	15.7468	2.25822	11.6527	2.00163	9.30379	3.44147	10.9076	3.6866	11.995	5.02387	13.0536	4.36327	10.139	2.95956	8.50252	2.72979	8.8565	2.48588	7.95361	2.11967	9.13792
1.62421	4.71633	2.0795	15.3662	2.1486	11.2557	1.90927	8.84618	3.26897	10.3556	3.50663	11.5061	4.76647	12.4365	4.14	9.6153	2.83719	8.18357	2.60238	8.5337	2.36367	7.70858	2.00912	8.69965
1.54942	4.46942	1.98	15.137	2.02886	10.7915	1.81153	8.41963	3.11943	9.99387	3.33037	10.9845	4.5144	11.8344	3.928	9.13778	2.68453	7.77868	2.47574	8.1699	2.24241	7.24642	1.90685	8.31454
1.43329	4.10827	1.86654	14.6711	1.90743	10.3151	1.7047	7.97245	2.9277	9.31675	3.14133	10.3878	4.2714	11.3778	3.68767	8.57663	2.50964	7.34213	2.33612	7.7327	2.11392	6.87612	1.7923	7.88475
1.34517	3.93858	1.74704	14.2955	1.80118	9.95064	1.60217	7.4908	2.73597	8.78798	2.9512	9.88933	4.0204	10.7733	3.46817	8.1981	2.35253	7.04811	2.18314	7.2457	1.98512	6.53363	1.68388	7.49754
1.28375	3.81203	1.64425	14.0637	1.69043	9.52717	1.50603	6.98511	2.57363	8.34276	2.76	9.36965	3.75283	10.1512	3.2727	7.78005	2.23058	6.6839	2.05231	6.832	1.85884	6.20784	1.58535	7.08907
1.20829	3.67621	1.54342	13.6295	1.58193	9.15459	1.40243	6.57229	2.41073	7.85114	2.57577	8.76528	3.50343	9.54154	3.06017	7.2915	2.07614	6.29943	1.91993	6.5004	1.73757	5.84305	1.48067	6.7529
1.1015	3.27488	1.41325	13.3611	1.46332	8.6904	1.29723	6.0632	2.24463	7.32008	2.4006	8.19173	3.25723	9.0624	2.8225	6.7854	1.92039	5.94202	1.78069	6.1278	1.61286	5.4421	1.37307	6.37417
1.01671	2.98168	1.31446	13.0392	1.33964	8.21603	1.19577	5.59527	2.05293	6.82142	2.19017	7.52189	3.01157	8.45783	2.5923	6.32985	1.75972	5.55976	1.63574	5.6701	1.48027	5.11356	1.25797	5.88695
0.95063	2.96012	1.21833	12.6148	1.24407	7.87602	1.0975	5.20659	1.87987	6.29273	1.9931	7.10619	2.75413	7.86831	2.3787	5.95575	1.61908	5.17069	1.4984	5.2534	1.35557	4.77382	1.1533	5.42316
0.8745	2.61748	1.09817	12.2708	1.12827	7.54824	1.03767	4.82132	1.7138	5.75235	1.8329	6.66732	2.4807	7.20603	2.16987	5.56628	1.48067	4.89021	1.37367	4.9072	1.23429	4.34231	1.04942	5.11679
0.77704	2.40445	0.984	11.9464	1.02708	7.05147	0.9127	4.22617	1.54397	5.28397	1.65987	5.97636	2.23503	6.68926	1.94663	4.9149	1.32492	4.48311	1.223	4.4642	1.11147	4.03322	0.94715	4.68281
0.67292	2.06802	0.88321	11.5951	0.89665	6.54452	0.7792	3.71017	1.36827	4.8178	1.46063	5.37389	1.99523	6.2026	1.70417	4.54965	1.15892	4.07141	1.07002	4.0006	0.98141	3.66843	0.839	4.37006
0.62417	1.94767	0.79242	11.2854	0.78759	6.12919	0.69373	3.37296	1.18827	4.33779	1.2577	4.89461	1.74903	5.54527	1.49323	4.13153	1.01561	3.69825	0.94719	3.672	0.8592	3.29538	0.72632	3.88923
0.55475	1.62355	0.66958	10.8146	0.67516	5.76883	0.62003	3.02556	1.00243	3.72319	1.074	4.3422	1.4836	4.97336	1.2844	3.7002	0.86694	3.33633	0.82017	3.3228	0.73229	2.91948	0.6195	3.44668
0.43992	1.41673	0.55675	10.4072	0.55654	5.39014	0.5159	2.53019	0.8497	3.27101	0.89883	3.8399	1.21657	4.47413	1.06437	3.17865	0.71831	3.03092	0.67712	2.8152	0.60631	2.50734	0.51083	3.0765
0.34446	1.1976	0.44796	10.0755	0.45592	4.86894	0.3968	1.97983	0.6729	2.77006	0.71403	3.20082	0.9768	3.80937	0.83687	2.69235	0.57278	2.62611	0.52795	2.3311	0.47782	2.17604	0.4155	2.73605
0.28104	1.03096	0.34979	9.71197	0.35248	4.419	0.29107	1.57381	0.4844	2.27615	0.5223	2.7447	0.73167	3.29004	0.61737	2.25668	0.41789	2.22572	0.383	1.9203	0.35688	1.85585	0.31055	2.32121
0.21029	0.86422	0.233	9.29735	0.21756	3.98942	0.20027	1.19885	0.32843	1.81694	0.32043	2.1692	0.46463	2.65785	0.39733	1.84733	0.27147	1.85027	0.25979	1.5448	0.23561	1.53281	0.19307	1.81695
0.1235	0.56482	0.11083	8.78756	0.10737	3.59241	0.11643	0.76199	0.15327	1.21166	0.15113	1.61678	0.2115	2.14614	0.18317	1.37205	0.12506	1.53354	0.12131	1.1487	0.10084	1.07616	0.08358	1.40842
0.02004	0.26858	0.01938	8.48747	-0.000562166	3.15876	0.00533	0.26662	-0.0267	0.73166	-0.03683	1.05859	-0.04647	1.67956	-0.04487	0.90113	-0.02358	1.18524	-0.01717	0.7291	-0.03204	0.69191	-0.01815	1.051
-0.05608	0.19441	-0.09813	8.03862	-0.10344	2.63552	-0.09667	-0.2563	-0.2008	0.28873	-0.2259	0.42732	-0.2868	0.96453	-0.2558	0.44558	-0.17625	0.80749	-0.16021	0.2186	-0.15582	0.36612	-0.11668	0.6574
-0.1375	0.01852	-0.19758	7.70448	-0.22318	2.2548	-0.19173	-0.66221	-0.36157	-0.19594	-0.4187	-0.01542	-0.55863	0.40014	-0.48013	0.00548	-0.33244	0.39128	-0.30402	-0.1599	-0.26514	0.09329	-0.23285	0.22762
-0.19292	-0.19136	-0.29308	7.28004	-0.33955	1.76007	-0.29267	-1.01313	-0.53087	-0.7085	-0.5912	-0.51778	-0.81337	-0.17433	-0.6996	-0.44783	-0.47531	0.07463	-0.43488	-0.5589	-0.38359	-0.30206	-0.3426	-0.22551
-0.31642	-0.51853	-0.41054	6.78246	-0.44242	1.37528	-0.38987	-1.56701	-0.72043	-1.27434	-0.78027	-1.14328	-1.04677	-0.60585	-0.92233	-0.94515	-0.64042	-0.36192	-0.56686	-0.9316	-0.52841	-0.77827	-0.44673	-0.65102
-0.40254	-0.64824	-0.53404	6.336	-0.55598	0.81539	-0.49453	-2.04854	-0.89133	-1.73347	-0.9768	-1.69956	-1.2951	-1.22795	-1.14823	-1.38968	-0.79442	-0.71022	-0.72021	-1.4685	-0.66255	-1.17922	-0.54768	-0.97653
-0.46796	-0.76859	-0.64821	5.86035	-0.67235	0.44892	-0.59813	-2.52679	-1.0692	-2.15554	-1.16103	-2.16532	-1.56587	-1.83757	-1.35703	-1.84515	-0.92614	-1.02466	-0.85298	-1.8499	-0.78192	-1.4214	-0.65635	-1.47012
-0.54075	-1.09881	-0.731	5.37497	-0.76792	0.04988	-0.69107	-2.84664	-1.231	-2.733	-1.34423	-2.75428	-1.82807	-2.51738	-1.57973	-2.27865	-1.06811	-1.40692	-0.9781	-2.2196	-0.89722	-1.84465	-0.76263	-1.79353
-0.64221	-1.34887	-0.83846	4.89198	-0.89216	-0.47946	-0.7968	-3.34553	-1.4083	-3.26872	-1.52953	-3.32021	-2.08603	-3.06928	-1.80297	-2.787	-1.23144	-1.87061	-1.12229	-2.6861	-1.02351	-2.26231	-0.87292	-2.27647
-0.72367	-1.51246	-0.94929	4.48222	-1.00796	-1.01288	-0.89133	-3.78579	-1.5824	-3.75568	-1.7202	-3.95345	-2.31407	-3.51833	-2.01927	-3.24248	-1.38633	-2.16692	-1.26686	-3.0881	-1.1542	-2.6382	-0.97438	-2.64672
-0.80042	-1.84889	-1.07613	3.63573	-1.12489	-1.44246	-0.99387	-4.17107	-1.75703	-4.25662	-1.90713	-4.3422	-2.57043	-4.09784	-2.24783	-3.72225	-1.54164	-2.58313	-1.40381	-3.5458	-1.28143	-3.0253	-1.08467	-3.07005
-0.88188	-2.01868	-1.18429	3.03812	-1.23058	-1.92701	-1.08947	-4.44284	-1.93543	-4.75986	-2.0903	-4.89461	-2.82357	-4.69489	-2.46573	-4.09193	-1.67517	-2.92914	-1.53733	-3.9448	-1.40269	-3.32318	-1.19897	-3.48286
-0.97667	-2.29641	-1.29042	2.36736	-1.33571	-2.40139	-1.1856	-5.16532	-2.1026	-5.22129	-2.2783	-5.59332	-3.09807	-5.31451	-2.66763	-4.56285	-1.82603	-3.2617	-1.67579	-4.3644	-1.52616	-3.76874	-1.29242	-3.88067
-1.05342	-2.50018	-1.37588	1.82335	-1.45095	-2.89205	-1.31323	-5.64697	-2.2644	-5.66422	-2.4588	-6.12258	-3.3416	-5.84384	-2.89247	-5.09093	-1.97736	-3.73212	-1.8154	-4.8133	-1.65525	-4.10278	-1.39335	-4.34664
-1.13821	-2.81189	-1.48533	1.07936	-1.57631	-3.456	-1.41203	-6.01501	-2.44117	-6.23243	-2.65427	-6.58073	-3.5942	-6.40327	-3.12103	-5.61473	-2.13444	-4.08953	-1.95655	-5.2476	-1.78596	-4.52043	-1.51272	-4.77214
-1.22033	-3.02176	-1.6115	-0.10366	-1.68987	-3.96092	-1.48147	-6.35561	-2.62597	-6.80522	-2.84813	-7.18123	-3.84737	-7.02288	-3.35493	-6.06803	-2.28444	-4.40167	-2.09083	-5.6349	-1.9069	-4.94369	-1.6246	-5.20403
-1.30042	-3.13601	-1.73167	-1.14039	-1.786	-4.4923	-1.58507	-6.89917	-2.8145	-7.34324	-3.0249	-7.68937	-4.1005	-7.53965	-3.56697	-6.5169	-2.42953	-4.81107	-2.22664	-6.1542	-2.03004	-5.26948	-1.73062	-5.59552
-1.40392	-3.45393	-1.82113	-2.00873	-1.89337	-4.94835	-1.6951	-7.44613	-2.97203	-7.82561	-3.2006	-8.27446	-4.3451	-8.12669	-3.779	-7.02083	-2.57594	-5.22728	-2.36855	-6.5708	-2.15633	-5.69273	-1.82675	-5.93169
-1.49138	-3.75027	-1.91858	-3.07473	-2.00693	-5.66907	-1.8094	-7.73854	-3.13973	-8.22215	-3.39073	-8.85574	-4.61	-8.81659	-3.9953	-7.42358	-2.72992	-5.58239	-2.50931	-7.0784	-2.28671	-6.01016	-1.93275	-6.43167
-1.53608	-3.7811	-2.03275	-4.2895	-2.15422	-6.26967	-1.8943	-8.21328	-3.3133	-8.80885	-3.59367	-9.43512	-4.86473	-9.38354	-4.21157	-7.99568	-2.88214	-6.01443	-2.65312	-7.4041	-2.40075	-6.29695	-2.04785	-6.87204
-1.62954	-4.08976	-2.16629	-5.56769	-2.25822	-6.70536	-1.9883	-8.71896	-3.49273	-9.4953	-3.78167	-10.0163	-5.11253	-10.0156	-4.44017	-8.45783	-3.02722	-6.40342	-2.77633	-7.7767	-2.53175	-6.78141	-2.16507	-7.26992
-1.71967	-4.35833	-2.26175	-6.48237	-2.34592	-7.21231	-2.0935	-9.23157	-3.68233	-9.94985	-3.9595	-10.5669	-5.3614	-10.5199	-4.67353	-8.89793	-3.17808	-6.7427	-2.90986	-8.3166	-2.66337	-7.21301	-2.25425	-7.60181
-1.81646	-4.60218	-2.35588	-7.25811	-2.45385	-7.80069	-2.20567	-9.63396	-3.8436	-10.3812	-4.13573	-11.0711	-5.62257	-11.1672	-4.88343	-9.33803	-3.33342	-7.14087	-3.06702	-8.7948	-2.79437	-7.57771	-2.35867	-7.97627
-1.89058	-4.87065	-2.47738	-8.16554	-2.5809	-8.40944	-2.29803	-10.04	-4.0001	-10.845	-4.33547	-11.7371	-5.86557	-11.7817	-5.09437	-9.85515	-3.48028	-7.58193	-3.20931	-9.2555	-2.90371	-7.9035	-2.47162	-8.49111
-1.96333	-5.19478	-2.59083	-8.9656	-2.70683	-8.97339	-2.40007	-10.5181	-4.17367	-11.4433	-4.52027	-12.2414	-6.1251	-12.3964	-5.32137	-10.3855	-3.63739	-7.98682	-3.34129	-9.4843	-3.02402	-8.23489	-2.58563	-8.86346
-2.05146	-5.41706	-2.68496	-9.54127	-2.80015	-9.41519	-2.4887	-11.0651	-4.36593	-12.0463	-4.70933	-12.9458	-6.37237	-12.9231	-5.55153	-10.8674	-3.77981	-8.39393	-3.47138	-10.0095	-3.16257	-8.73045	-2.68712	-9.27831
-2.14092	-5.61463	-2.79913	-10.2657	-2.90865	-9.914	-2.595	-11.6156	-4.54217	-12.4753	-4.908	-13.4944	-6.63087	-13.5529	-5.7673	-11.3207	-3.93644	-8.76938	-3.60948	-10.4995	-3.3011	-9.12865	-2.78912	-9.71875
-2.23704	-5.84607	-2.92596	-10.9414	-3.02726	-10.4291	-2.7018	-12.0318	-4.70183	-13.0017	-5.07677	-13.991	-6.88933	-14.2302	-5.97877	-11.8445	-4.08197	-9.14032	-3.74412	-10.9807	-3.41137	-9.46004	-2.89807	-10.106
-2.30246	-6.13	-3.02542	-11.5732	-3.15319	-11.0093	-2.79793	-12.4617	-4.8706	-13.5536	-5.26313	-14.6819	-7.1425	-14.8924	-6.19933	-12.3241	-4.23286	-9.59729	-3.88526	-11.2507	-3.52478	-9.80253	-3.00835	-10.5463
-2.38658	-6.39237	-3.11488	-12.0513	-3.25213	-11.3514	-2.89407	-12.9847	-5.0602	-14.1566	-5.4618	-15.2979	-7.40523	-15.5723	-6.42043	-12.9029	-4.36903	-9.92977	-4.03024	-11.7817	-3.66112	-10.2006	-3.12023	-10.9953
-2.47671	-6.63318	-3.21704	-12.6708	-3.36007	-11.952	-2.99713	-13.4663	-5.2375	-14.7572	-5.645	-15.8599	-7.6429	-16.1342	-6.64903	-13.3694	-4.54217	-10.4319	-4.17024	-12.301	-3.79369	-10.6266	-3.2193	-11.3633
-2.54279	-6.75973	-3.35054	-13.3099	-3.49667	-12.4691	-3.0954	-13.941	-5.3929	-15.2303	-5.82283	-16.4989	-7.8875	-16.7489	-6.86743	-13.9108	-4.68947	-10.787	-4.29802	-12.7441	-3.92092	-10.9831	-3.32317	-11.7612
-2.62692	-7.13624	-3.46738	-13.8247	-3.60686	-12.9089	-3.20273	-14.4088	-5.56647	-15.868	-6.00813	-17.0821	-8.1449	-17.5064	-7.0768	-14.3267	-4.83322	-11.2326	-4.43612	-13.0844	-4.03778	-11.3729	-3.43158	-12.1633
-2.72838	-7.42954	-3.56283	-14.5394	-3.69062	-13.3751	-3.2994	-14.9248	-5.7438	-16.369	-6.21003	-17.8212	-8.41567	-18.0684	-7.3043	-14.8438	-4.97786	-11.6782	-4.58412	-13.6214	-4.16282	-11.6875	-3.53707	-12.6165
-2.80713	-7.52212	-3.65763	-14.9101	-3.80418	-13.8841	-3.39873	-15.4168	-5.93337	-16.9301	-6.39	-18.4814	-8.6747	-18.7908	-7.50993	-15.3235	-5.13097	-12.1102	-4.72564	-14.1172	-4.2932	-12.1525	-3.6388	-12.9292
-2.88592	-7.69191	-3.75775	-15.3468	-3.92954	-14.4684	-3.49967	-15.9362	-6.0888	-17.438	-6.56837	-18.899	-8.91397	-19.4355	-7.75077	-15.9638	-5.28494	-12.5829	-4.85152	-14.5485	-4.42137	-12.5006	-3.74988	-13.5058
-2.96938	-8.09619	-3.90196	-16.2054	-4.0549	-14.9692	-3.60223	-16.3629	-6.26397	-18.1198	-6.76117	-19.5881	-9.15643	-20.158	-7.9815	-16.4634	-5.43714	-12.9856	-4.98771	-15.0268	-4.54388	-12.9294	-3.86738	-13.9037
-3.06283	-8.33079	-4.00875	-16.7933	-4.15722	-15.407	-3.68927	-16.9063	-6.4541	-18.7251	-6.94863	-20.2464	-9.42023	-20.7977	-8.1919	-16.9519	-5.58447	-13.4493	-5.13038	-15.5138	-4.66829	-13.3499	-3.97232	-14.3058
-3.14558	-8.46976	-4.09221	-17.2055	-4.26122	-15.973	-3.80623	-17.4844	-6.6191	-19.226	-7.1398	-20.9508	-9.67017	-21.4248	-8.4066	-17.469	-5.72911	-13.8904	-5.27764	-15.9862	-4.79427	-13.6784	-4.07245	-14.7228
-3.21238	-8.86794	-4.18633	-17.7519	-4.37534	-16.5023	-3.89327	-17.7871	-6.77613	-19.7455	-7.31287	-21.511	-9.9292	-22.18	-8.61703	-17.9422	-5.87819	-14.293	-5.41381	-16.3941	-4.92086	-14.0961	-4.17447	-15.1802
-3.30583	-9.22899	-4.32254	-18.3788	-4.49002	-17.0866	-3.9985	-18.2893	-6.9481	-20.4481	-7.5067	-22.2077	-10.193	-22.9702	-8.83707	-18.6397	-6.03619	-14.7838	-5.54657	-16.8664	-5.0481	-14.5054	-4.28768	-15.7036
-3.38125	-9.34944	-4.43133	-19.0008	-4.60807	-17.6526	-4.09087	-18.8947	-7.13927	-21.0163	-7.7182	-22.9006	-10.4344	-23.6048	-9.0715	-19.2867	-6.18839	-15.2769	-5.68086	-17.4591	-5.17251	-14.9759	-4.3945	-16.1887
-3.47338	-9.62412	-4.53817	-19.4082	-4.71432	-18.0842	-4.19183	-19.5105	-7.3294	-21.7074	-7.88963	-23.5358	-10.6833	-24.3399	-9.29953	-19.7906	-6.33525	-15.7338	-5.82238	-17.7789	-5.30006	-15.3546	-4.50505	-16.6184
-3.5535	-9.76298	-4.63696	-19.9106	-4.81889	-18.6645	-4.28633	-19.944	-7.4784	-22.2454	-8.05093	-24.1536	-10.9391	-25.1326	-9.49767	-20.2879	-6.47989	-16.1749	-5.9574	-18.3746	-5.41912	-15.6943	-4.60332	-17.1014
-3.65363	-10.2137	-4.75046	-20.6278	-4.94031	-19.2589	-4.40063	-20.3808	-7.6493	-22.8205	-8.25493	-24.9601	-11.2051	-26.0031	-9.7145	-20.9239	-6.63611	-16.7222	-6.10962	-18.888	-5.54761	-16.1705	-4.70985	-17.6312
-3.70904	-10.4267	-4.86392	-21.24	-5.06343	-19.9166	-4.50263	-20.9898	-7.8234	-23.5116	-8.44773	-25.6106	-11.4545	-26.7583	-9.94843	-21.661	-6.79144	-17.2176	-6.24886	-19.2988	-5.66949	-16.6437	-4.82362	-18.2098
-3.79246	-10.6118	-4.98208	-21.8621	-5.16181	-20.5009	-4.59983	-21.6296	-8.00767	-24.2212	-8.63677	-26.3286	-11.6964	-27.5158	-10.1797	-22.297	-6.9325	-17.7718	-6.37817	-19.7536	-5.80269	-16.964	-4.92748	-18.7162
-3.88125	-11.0471	-5.08354	-22.4353	-5.26468	-21.0119	-4.68743	-22.0459	-8.18977	-24.9865	-8.8114	-27.0792	-11.9442	-28.4289	-10.3938	-22.9528	-7.07492	-18.2626	-6.50329	-20.2553	-5.92427	-17.4763	-5.03403	-19.3205
-3.97738	-11.1829	-5.17633	-23.089	-5.37487	-21.6206	-4.7782	-22.4277	-8.3094	-25.3761	-8.96577	-27.672	-12.1861	-29.169	-10.5813	-23.4897	-7.21378	-18.6223	-6.63338	-20.7189	-6.03988	-17.8995	-5.13015	-19.8992
-3.99808	-11.3372	-5.20775	-23.4745	-5.42153	-21.9403	-4.8172	-22.4931	-8.3628	-25.5291	-9.03787	-27.9396	-12.271	-29.4876	-10.6422	-23.7406	-7.25828	-18.8145	-6.68526	-20.8069	-6.076	-17.9385	-5.16007	-20.1396
-3.95804	-11.2693	-5.19504	-23.6037	-5.38667	-22.0176	-4.7953	-22.3039	-8.35053	-25.4944	-9.00903	-27.8164	-12.2118	-29.4123	-10.6133	-23.7604	-7.23292	-18.8349	-6.65474	-20.6954	-6.038	-17.8327	-5.14297	-20.1311
-3.91596	-11.1243	-5.13563	-23.5964	-5.31809	-21.8792	-4.73283	-22.1353	-8.2592	-25.2184	-8.91237	-27.6008	-12.0708	-29.2267	-10.4974	-23.5403	-7.14303	-18.6991	-6.57579	-20.4959	-5.97894	-17.7687	-5.0829	-19.9928
-3.87058	-11.1026	-5.04483	-23.5501	-5.24726	-21.7265	-4.65913	-21.7776	-8.11447	-24.8659	-8.74093	-27.1639	-11.9004	-28.8981	-10.3196	-23.1992	-7.03353	-18.3214	-6.47545	-20.179	-5.88657	-17.557	-5.00518	-19.8353
-3.80183	-11.081	-4.95004	-23.3769	-5.15394	-21.5127	-4.58543	-21.3097	-7.96227	-24.4879	-8.58443	-26.8097	-11.6804	-28.3612	-10.1284	-22.8802	-6.91247	-18.1925	-6.35757	-19.9267	-5.77757	-17.312	-4.91253	-19.6205
-3.73975	-10.9452	-4.86725	-23.1914	-5.05781	-21.2582	-4.49623	-21.0001	-7.8154	-24.0844	-8.44453	-26.4036	-11.4555	-27.9247	-9.94093	-22.5061	-6.78475	-17.9324	-6.23664	-19.5306	-5.67169	-17.0503	-4.82013	-19.2439
-3.63958	-10.7076	-4.74242	-22.8476	-4.93076	-20.961	-4.39903	-20.5976	-7.66587	-23.6577	-8.2592	-25.9167	-11.2222	-27.4883	-9.73373	-22.0792	-6.63167	-17.5908	-6.10771	-19.2518	-5.54698	-16.7662	-4.71413	-18.9652
-3.54279	-10.436	-4.62563	-22.689	-4.83294	-20.6393	-4.28957	-20.1882	-7.48107	-23.1313	-8.06053	-25.3431	-10.9685	-26.9313	-9.51797	-21.5885	-6.47944	-17.2651	-5.95398	-18.8059	-5.42539	-16.3737	-4.60812	-18.6503
-3.48271	-10.4545	-4.54083	-22.5475	-4.72163	-20.3013	-4.1993	-19.7135	-7.31123	-22.6883	-7.87573	-24.8773	-10.7009	-26.3042	-9.29313	-21.1858	-6.33747	-16.9688	-5.81855	-18.3452	-5.29816	-16.1203	-4.5029	-18.3184
-3.40463	-10.2013	-4.44804	-22.2499	-4.621	-20.0041	-4.1085	-19.3385	-7.13927	-22.1712	-7.70483	-24.4	-10.451	-25.7096	-9.07897	-20.7017	-6.20619	-16.5752	-5.69571	-18.0342	-5.17878	-15.9004	-4.40223	-17.8864
-3.3145	-10.0346	-4.33388	-21.9524	-4.48889	-19.6173	-4.00597	-18.85	-6.9764	-21.6657	-7.52113	-23.8129	-10.2085	-25.1603	-8.86217	-20.2791	-6.02772	-16.1636	-5.56755	-17.7027	-5.05565	-15.4103	-4.29408	-17.5609
-3.22038	-9.83094	-4.20704	-21.6645	-4.3669	-19.2732	-3.89757	-18.4132	-6.80603	-21.1948	-7.32993	-23.2702	-9.96497	-24.6911	-8.64533	-19.795	-5.87375	-15.8899	-5.42031	-17.2831	-4.92371	-15.0595	-4.18622	-17.2461
-3.14358	-9.64263	-4.09688	-21.4327	-4.27696	-18.9678	-3.78967	-18.0313	-6.61963	-20.7032	-7.13607	-22.7601	-9.71343	-24.0915	-8.42263	-19.3549	-5.74558	-15.5732	-5.27343	-16.8283	-4.79898	-14.8033	-4.08233	-16.8823
-3.0635	-9.53764	-4.01813	-21.1572	-4.17745	-18.6075	-3.7133	-17.5909	-6.45463	-20.2371	-6.9545	-22.2539	-9.45177	-23.4845	-8.19833	-19.0226	-5.60181	-15.1909	-5.13419	-16.4968	-4.67992	-14.4887	-3.97418	-16.4759
-2.98138	-9.33703	-3.88592	-20.8815	-4.04872	-18.2349	-3.61397	-17.1162	-6.28	-19.713	-6.7772	-21.6977	-9.19273	-22.8423	-7.9911	-18.4064	-5.4425	-14.8403	-5.00564	-16.1124	-4.55771	-14.1685	-3.87058	-16.1525
-2.88592	-8.96977	-3.76779	-20.5937	-3.92729	-17.8928	-3.4938	-16.6415	-6.1155	-19.1842	-6.5796	-21.0836	-8.946	-22.3129	-7.75613	-17.8673	-5.27428	-14.4898	-4.87021	-15.7456	-4.42576	-13.7759	-3.76217	-15.7185
-2.80646	-8.76916	-3.67096	-20.3498	-3.81205	-17.4856	-3.39713	-16.1048	-5.91897	-18.7182	-6.38733	-20.6583	-8.6998	-21.8188	-7.52593	-17.4866	-5.13453	-14.1437	-4.72107	-15.2498	-4.29602	-13.4946	-3.64708	-15.31
-2.74171	-8.74138	-3.58154	-20.0229	-3.71817	-17.1273	-3.31543	-15.7952	-5.7379	-18.099	-6.20683	-20.0789	-8.44077	-21.2116	-7.31447	-17.0927	-4.99211	-13.8066	-4.58488	-14.886	-4.17476	-13.1326	-3.54293	-14.8972
-2.64358	-8.45734	-3.46804	-19.7741	-3.60742	-16.8117	-3.20433	-15.3825	-5.5889	-17.7163	-6.03377	-19.4919	-8.1652	-20.6046	-7.1238	-16.6614	-4.84122	-13.4244	-4.45138	-14.437	-4.04941	-12.8263	-3.4444	-14.5632
-2.55013	-8.19497	-3.34654	-19.5472	-3.48037	-16.4453	-3.09167	-14.8733	-5.42283	-17.3058	-5.82977	-18.926	-7.91367	-20.0351	-6.8856	-16.1003	-4.68769	-13.0987	-4.319	-14.0116	-3.92627	-12.456	-3.33707	-14.2016
-2.48938	-8.09009	-3.24104	-19.2227	-3.38368	-16.0524	-2.9886	-14.464	-5.2343	-16.5289	-5.62897	-18.3294	-7.68243	-19.5233	-6.65223	-15.5788	-4.53325	-12.6577	-4.17481	-13.6243	-3.79494	-12.0857	-3.23132	-13.8313
-2.40725	-7.87096	-3.13892	-18.9545	-3.26618	-15.6431	-2.9122	-14.0202	-5.05593	-16.2066	-5.4618	-17.9579	-7.43783	-18.9514	-6.42847	-15.2025	-4.39039	-12.2528	-4.03595	-13.2458	-3.67055	-11.8434	-3.1213	-13.3632
-2.29779	-7.63016	-3.02075	-18.6032	-3.14138	-15.3825	-2.81287	-13.628	-4.8957	-15.7081	-5.28343	-17.4093	-7.16707	-18.2967	-6.22337	-14.7646	-4.24486	-11.9949	-3.90471	-12.9143	-3.54551	-11.3617	-3.00648	-12.9846
-2.209	-7.21967	-2.91663	-18.3519	-3.03682	-14.9631	-2.697	-13.1326	-4.73013	-15.1839	-5.0981	-16.7607	-6.91123	-17.6745	-6.0119	-14.2628	-4.08689	-11.6375	-3.76243	-12.4067	-3.41986	-11.0415	-2.90633	-12.6271
-2.13625	-7.09921	-2.80579	-18.1421	-2.92607	-14.4908	-2.59177	-12.6234	-4.53093	-14.7386	-4.89517	-16.2333	-6.6613	-17.1327	-5.77317	-13.7611	-3.93111	-11.1693	-3.60717	-11.9666	-3.29608	-10.7408	-2.8038	-12.2995
-2.08017	-7.02515	-2.70767	-17.8373	-2.82264	-14.106	-2.5026	-12.1453	-4.3654	-14.2748	-4.7013	-15.7079	-6.41777	-16.6058	-5.5478	-13.3804	-3.78558	-10.7984	-3.47633	-11.503	-3.1742	-10.3928	-2.69672	-11.8506
-1.978	-6.74427	-2.5915	-17.5129	-2.69896	-13.8128	-2.41287	-11.8356	-4.2057	-13.7415	-4.5443	-15.1959	-6.16037	-15.9687	-5.3283	-12.9183	-3.63783	-10.4998	-3.34512	-11.2301	-3.05637	-10.081	-2.58243	-11.3847
-1.89258	-6.42635	-2.48138	-17.1421	-2.59552	-13.4647	-2.30447	-11.3815	-4.02573	-13.1524	-4.3611	-14.6396	-5.90293	-15.3615	-5.11787	-12.4474	-3.49139	-10.1583	-3.21617	-10.8722	-2.91722	-9.60201	-2.47643	-11.0697
-1.80046	-6.17019	-2.37121	-16.8811	-2.47522	-13.0555	-2.19123	-10.9584	-3.8452	-12.735	-4.15337	-13.9679	-5.64607	-14.8623	-4.90533	-11.9633	-3.33386	-9.78723	-3.07045	-10.3675	-2.77992	-9.21776	-2.37575	-10.6974
-1.73638	-6.07446	-2.25975	-16.6469	-2.36784	-12.5465	-2.0983	-10.439	-3.6727	-12.2898	-3.9547	-13.5078	-5.39667	-14.2377	-4.68263	-11.4682	-3.18475	-9.38915	-2.92052	-9.8863	-2.66055	-8.90032	-2.27215	-10.3272
-1.65958	-5.80283	-2.16829	-16.3518	-2.25204	-12.1983	-2.0054	-10.0777	-3.5093	-11.6868	-3.78593	-13.0652	-5.14457	-13.7284	-4.46207	-10.984	-3.04547	-9.15394	-2.79388	-9.5577	-2.54933	-8.64144	-2.16107	-9.86769
-1.56546	-5.54046	-2.05679	-16.0639	-2.14129	-11.8726	-1.89803	-9.7063	-3.33093	-11.2067	-3.61237	-12.405	-4.8909	-13.1289	-4.23347	-10.5549	-2.88925	-8.69705	-2.668	-9.2085	-2.4218	-8.25159	-2.05132	-9.42087
-1.44729	-5.26274	-1.93063	-15.6517	-2.02099	-11.4939	-1.7907	-9.2556	-3.144	-10.7198	-3.403	-11.9334	-4.6324	-12.4766	-4.01503	-10.1038	-2.71256	-8.42337	-2.51502	-8.7244	-2.28482	-7.86175	-1.94423	-9.07621
-1.39121	-5.22255	-1.81446	-15.4053	-1.91586	-11.0765	-1.70257	-8.78087	-2.98647	-10.2421	-3.2113	-11.356	-4.39263	-12.0653	-3.80197	-9.61965	-2.58928	-7.95968	-2.36931	-8.2814	-2.15853	-7.54155	-1.8417	-8.70386
-1.33783	-4.99416	-1.717	-15.1126	-1.80736	-10.7447	-1.60003	-8.32337	-2.80913	-9.74111	-3.0297	-10.8306	-4.12133	-11.3001	-3.58087	-9.1488	-2.45667	-7.62039	-2.23312	-7.9117	-2.03978	-7.17126	-1.73408	-8.29967
-1.23167	-4.70097	-1.61688	-14.7711	-1.6983	-10.3701	-1.50817	-7.91054	-2.64037	-9.19147	-2.85507	-10.3089	-3.86123	-10.7758	-3.35763	-8.7549	-2.29644	-7.23354	-2.108	-7.4716	-1.92073	-6.85657	-1.62513	-7.85713
-1.12821	-4.46942	-1.49804	-14.4564	-1.57294	-9.90993	-1.3939	-7.44261	-2.46307	-8.73463	-2.6612	-9.69686	-3.61717	-10.2715	-3.13387	-8.20035	-2.12244	-6.82873	-1.97181	-7.1107	-1.78627	-6.43332	-1.51405	-7.49115
-1.05475	-4.28111	-1.40725	-14.2637	-1.4487	-9.47627	-1.2983	-7.02298	-2.2879	-8.23606	-2.4727	-9.22913	-3.37843	-9.6745	-2.92183	-7.791	-1.98181	-6.5143	-1.82724	-6.5767	-1.65622	-6.08257	-1.41392	-7.16137
-0.98733	-4.01875	-1.29308	-13.732	-1.35201	-9.10573	-1.20003	-6.59984	-2.1074	-7.62849	-2.29057	-8.72874	-3.1157	-9.08249	-2.68523	-7.37955	-1.84517	-6.15467	-1.6819	-6.1718	-1.53525	-5.75394	-1.2991	-6.66567
-0.89588	-3.74712	-1.17225	-13.4612	-1.25026	-8.76776	-1.1135	-6.21105	-1.94557	-7.29684	-2.10633	-8.07818	-2.84813	-8.41269	-2.4855	-6.95483	-1.69831	-5.77693	-1.54914	-5.7904	-1.41651	-5.38364	-1.19815	-6.33588
-0.80708	-3.53419	-1.06679	-13.2612	-1.13108	-8.36668	-0.99333	-5.66761	-1.7768	-6.82609	-1.90607	-7.49303	-2.59447	-7.9285	-2.27027	-6.42668	-1.53364	-5.45118	-1.41336	-5.3855	-1.28645	-5.02444	-1.09748	-5.97208
-0.725	-3.3583	-0.97333	-12.9855	-1.00965	-7.96153	-0.8892	-5.21351	-1.60377	-6.32285	-1.73357	-7.07345	-2.37013	-7.4167	-2.02783	-5.991	-1.38678	-5.01692	-1.27831	-4.9278	-1.16394	-4.65415	-0.99042	-5.5721
-0.65288	-3.10824	-0.86183	-12.6221	-0.89722	-7.51159	-0.8043	-4.96237	-1.41633	-5.83352	-1.521	-6.56531	-2.11327	-6.79708	-1.81207	-5.53545	-1.23811	-4.64598	-1.13374	-4.5023	-1.03355	-4.28385	-0.87692	-5.02956
-0.56808	-2.88911	-0.73967	-12.0659	-0.79378	-7.13698	-0.7247	-4.5255	-1.23953	-5.24682	-1.36077	-5.98403	-1.8441	-6.22765	-1.60537	-5.05358	-1.09392	-4.33155	-0.99564	-4.071	-0.90947	-3.96641	-0.76663	-4.62958
-0.46863	-2.69459	-0.63288	-11.8732	-0.68247	-6.80308	-0.60133	-3.97843	-1.07987	-4.86419	-1.1824	-5.37002	-1.58347	-5.68079	-1.3832	-4.61123	-0.93772	-3.90861	-0.85793	-3.6456	-0.78506	-3.57381	-0.66543	-4.28065
-0.39454	-2.33039	-0.55342	-11.6122	-0.57228	-6.3226	-0.47477	-3.53465	-0.91537	-4.32388	-0.97893	-4.87342	-1.33567	-5.17651	-1.1509	-4.1469	-0.79086	-3.63264	-0.7206	-3.2524	-0.65594	-3.15616	-0.5653	-3.88284
-0.30575	-2.07728	-0.42058	-11.2854	-0.45367	-5.84416	-0.39093	-3.17693	-0.73807	-3.89486	-0.78347	-4.33452	-1.09267	-4.65223	-0.93727	-3.71123	-0.63375	-3.20511	-0.57564	-2.6627	-0.53563	-2.84707	-0.45902	-3.40839
-0.24967	-1.96619	-0.31308	-10.8463	-0.32381	-5.47973	-0.31457	-2.7607	-0.549	-3.3638	-0.6083	-3.79752	-0.83793	-4.00756	-0.7167	-3.26228	-0.48822	-2.84098	-0.45014	-2.3898	-0.40588	-2.40437	-0.33778	-2.94881
-0.13283	-1.69151	-0.19758	-10.4828	-0.22712	-5.17434	-0.2008	-2.31692	-0.37383	-2.71679	-0.4219	-3.32021	-0.5757	-3.41547	-0.49507	-2.8068	-0.33825	-2.52425	-0.31929	-1.9526	-0.28116	-2.07858	-0.22992	-2.56587

## Sheet: Fig. 3b
ln[Eb(MV/cm)]	ln[-ln(1-p)]-BHO0	ln[Eb(MV/cm)]	ln[-ln(1-p)]-BHO02	ln[Eb(MV/cm)]	ln[-ln(1-p)]-BHO04	ln[Eb(MV/cm)]	ln[-ln(1-p)]-BHO06	ln[Eb(MV/cm)]	ln[-ln(1-p)]-BHO08	ln[Eb(MV/cm)]	ln[-ln(1-p)]-BHO10	ln[Eb(MV/cm)]	ln[-ln(1-p)]-BHO12	ln[Eb(MV/cm)]	ln[-ln(1-p)]-BHO15	ln[Eb(MV/cm)]	ln[-ln(1-p)]-BHO20	ln[Eb(MV/cm)]	ln[-ln(1-p)]-BHO30	ln[Eb(MV/cm)]	ln[-ln(1-p)]-BHO40	ln[Eb(MV/cm)]	ln[-ln(1-p)]-BHO50
1.30833	-2.52519	1.66771	-2.52519	1.4816	-2.52519	0.69315	-2.52519	2.11626	-2.52519	2.15176	-2.52519	2.39105	-2.52519	2.19722	-2.52519	1.43508	-2.52519	1.06471	-2.52519	1.58924	-2.52519	1.43508	-2.52519
1.335	-1.78944	1.72277	-1.78944	1.50408	-1.78944	1.28093	-1.78944	2.11626	-1.78944	2.16332	-1.78944	2.39971	-1.78944	2.19722	-1.78944	1.45862	-1.78944	1.06471	-1.78944	1.60944	-1.78944	1.45862	-1.78944
1.34807	-1.33802	1.75786	-1.33802	1.54756	-1.33802	1.50408	-1.33802	2.15176	-1.33802	2.16332	-1.33802	2.39971	-1.33802	2.23001	-1.33802	1.54756	-1.33802	1.335	-1.33802	1.70475	-1.33802	1.53687	-1.33802
1.38629	-1.00042	1.79176	-1.00042	1.65823	-1.00042	1.53687	-1.00042	2.15756	-1.00042	2.17475	-1.00042	2.41681	-1.00042	2.25129	-1.00042	1.66771	-1.00042	1.34807	-1.00042	1.70475	-1.00042	1.54756	-1.00042
1.38629	-0.72256	1.80829	-0.72256	1.66771	-0.72256	1.60944	-0.72256	2.15756	-0.72256	2.19722	-0.72256	2.45831	-0.72256	2.26176	-0.72256	1.98787	-0.72256	1.41099	-0.72256	1.76644	-0.72256	1.58924	-0.72256
1.41099	-0.47959	1.82455	-0.47959	1.69562	-0.47959	1.64866	-0.47959	2.16332	-0.47959	2.19722	-0.47959	2.47444	-0.47959	2.32239	-0.47959	1.9947	-0.47959	1.45862	-0.47959	1.83258	-0.47959	1.60944	-0.47959
1.43508	-0.25723	1.83258	-0.25723	1.69562	-0.25723	1.64866	-0.25723	2.16332	-0.25723	2.23001	-0.25723	2.4824	-0.25723	2.34181	-0.25723	2.0149	-0.25723	1.54756	-0.25723	1.92425	-0.25723	1.64866	-0.25723
1.44692	-0.04551	1.83258	-0.04551	1.70475	-0.04551	1.66771	-0.04551	2.17475	-0.04551	2.23538	-0.04551	2.48636	-0.04551	2.36085	-0.04551	2.05412	-0.04551	1.57898	-0.04551	1.98787	-0.04551	1.65823	-0.04551
1.44692	0.16437	1.82455	0.16437	1.7138	0.16437	1.70475	0.16437	2.19722	0.16437	2.24071	0.16437	2.48636	0.16437	2.36556	0.16437	2.09186	0.16437	1.74047	0.16437	1.9947	0.16437	1.70475	0.16437
1.45862	0.38277	1.8563	0.38277	1.75786	0.38277	1.79176	0.38277	2.19722	0.38277	2.26176	0.38277	2.49031	0.38277	2.37955	0.38277	2.11626	0.38277	1.82455	0.38277	2.0149	0.38277	1.70475	0.38277
1.46326	0.6269	1.8718	0.6269	1.84055	0.6269	1.88707	0.6269	2.20827	0.6269	2.26696	0.6269	2.49815	0.6269	2.3979	0.6269	2.15176	0.6269	1.8563	0.6269	2.06051	0.6269	1.74047	0.6269
1.48614	0.94194	1.90211	0.94194	1.84845	0.94194	1.91692	0.94194	2.20827	0.94194	2.27213	0.94194	2.51366	0.94194	2.3979	0.94194	2.15756	0.94194	1.93152	0.94194	2.06686	0.94194	1.75786	0.94194

## Sheet: Fig. 3c
Ba concentration (%)	Eb (MV/cm)
0	4.21
2	6.29906
4	5.6729
6	5.7431
8	8.8791
10	9.34929
12	11.97
15	10.4615
20	7.65455
30	5.25458
40	6.98664
50	5.30527

## Sheet: Fig. 3d
Ba concentration (%)	β
0	18
2	15.5
4	8.5
6	2.9
8	31.5
10	22.6
12	22.3
15	12.9
20	3.5
30	3.47
40	5.67
50	9.6

## Sheet: Fig. 3e
Ba concentration (%)	Energy density (J/(cm^3))	Efficiency (%)
0	22.4356	88.9843
2	32.2719	37.1974
4	47.2761	61.6457
6	54.8368	91.448
8	104.478	86.5045
10	121.215	84.5589
12	155.02	86.9656
15	122.84	86.1222
20	63.717	84.5382
30	64.3387	86.4751
40	51.7542	92.8773
50	48.8177	92.7476

## Sheet: Fig. 4a
Electric field (MV/cm)	Energy density (J/(cm^3))-BHO0	Efficiency (%)-BHO0	Electric field (MV/cm)	Energy density (J/(cm^3))-BHO02	Efficiency (%)-BHO02	Electric field (MV/cm)	Energy density (J/(cm^3))-BHO12	Efficiency (%)-BHO12	Electric field (MV/cm)	Energy density (J/(cm^3))-BHO50	Efficiency (%)-BHO50
1.25	1.84086	92.5258	2.92	10.6479	88.0894	3	8.16424	92.3792	3	15.7408	96.5372
1.67	3.3117	91.7093	3.33	14.0949	81.9214	4	15.8983	99.5793	3.33	20.22	97.5319
2.08	5.10374	88.631	3.75	17.9081	70.4781	5	24.4153	98.6467	3.67	23.7022	95.5573
2.5	7.56026	90.0422	4.17	22.9933	61.3973	6	36.2086	99.3953	4	28.8391	97.9291
2.92	10.3429	89.9526	4.58	26.9227	53.2985	7	49.1568	96.062	4.33	32.4902	95.3081
3.33	13.4703	86.4001	5	30.5969	46.932	8	65.3013	94.5385	4.67	37.5582	93.3046
3.75	16.9251	84.4309	5.42	32.4021	37.1974	9	84.1557	94.44	5	43.1162	93.4592
4.17	22.4356	88.9843	5.83	32.0526	28.0917	10	102.971	91.0841	5.17	45.656	92.634
						11	127.747	90.5811	5.33	48.6628	92.7254
						12	155.063	86.9644	5.5	51.8788	91.9781
									5.67	55.0783	93.1605

[truncated: 22 more sheets: Fig. 4b, Fig. 4c, Fig. 4d, Fig. 4e, Sup Fig. S2, Sup Fig. S3a, Sup Fig. S3b, Sup Fig. S4a, Sup Fig. S4b, Sup Fig. S7, Sup Fig. S8, Sup Fig. S9, Sup Fig. S10, Sup Fig. S11, Sup Fig. S12a, Sup Fig. S12b, Sup Fig. S13, Sup Fig. S14, Sup Fig. S15a, Sup Fig. S15b …]
